# Supplementary material for: Large-Scale Pathway-Based Analysis of Bladder Cancer Genome-Wide Association Data from Five Studies of European Background
Source: PLoS One. 2012 Jan 4;7(1):e29396. doi: 10.1371/journal.pone.0029396 (PMC3251580; doi:10.1371/journal.pone.0029396)
Supplement: Table S1 — Details and results for all 1423 pathways included in this study. (XLS) [file pone.0029396.s001.xls]

## Sheet: Sheet1
Pathway				GSEA		ARTP
Name	Description	Source	# genes	# genes	GSEA	# genes	ARTP
ANAGLYCOLYSIS-PWY	glycolysis III (Thermotoga)	HumanCyc	20	2	0.880704	2	0.538995
ANARESP1-PWY	respiration (anaerobic)	HumanCyc	15	2	0.48191	1	0.230854
ARG-PRO-PWY	arginine degradation VI (arginase 2 pathway)	HumanCyc	5	2	0.283819	2	0.294774
ARGININE-SYN4-PWY	arginine biosynthesis IV	HumanCyc	6	3	0.1	3	0.0975879
CITRULBIO-PWY	citrulline biosynthesis	HumanCyc	8	7	0.956382	2	0.880101
COA-PWY	coenzyme A biosynthesis	HumanCyc	7	5	0.382211	7	0.204724
COLANSYN-PWY	colanic acid building blocks biosynthesis	HumanCyc	13	8	0.733467	1	0.637186
cpath_000107	Beta oxidation of hexanoyl-CoA to butanoyl-CoA	REACTOME	80	42	0.991658	1	0.921508
cpath_000108	Beta oxidation of butanoyl-CoA to acetyl-CoA	REACTOME	78	42	0.992362	1	0.917889
cpath_000110	Beta oxidation of lauroyl-CoA to decanoyl-CoA-CoA	REACTOME	82	45	0.995377	1	0.92402
cpath_000111	Beta oxidation of decanoyl-CoA to octanoyl-CoA-CoA	REACTOME	81	45	0.995377	1	0.923618
cpath_000112	Beta oxidation of palmitoyl-CoA to myristoyl-CoA	REACTOME	83	45	0.99799	1	0.924623
cpath_000113	Apoptotic cleavage of cell adhesion proteins	REACTOME	9	6	0.0907538	7	0.103317
cpath_000114	Nicotinate metabolism	REACTOME	15	4	0.330754	1	0.146935
cpath_000115	Nicotinamide salvaging	REACTOME	7	3	0.0332663	3	0.0392965
cpath_000123	Peptide hormones	REACTOME	7	6	0.931357	4	0.934171
cpath_000128	Chaperonin-mediated protein folding	REACTOME	21	11	0.683518	1	0.230151
cpath_000129	Association of TriC/CCT with target proteins during biosynthesis	REACTOME	9	9	0.875879	9	0.884523
cpath_000131	Folding of actin by CCT/TriC	REACTOME	9	1	0.348643	1	0.0844221
cpath_000132	Prefoldin mediated transfer of substrate to CCT/TriC	REACTOME	20	11	0.602312	1	0.215276
cpath_000133	Formation of tubulin folding intermediates by CCT/TriC	REACTOME	13	7	0.909648	13	0.837688
cpath_000144	PLC beta mediated events	REACTOME	17	10	0.381407	12	0.414874
cpath_000146	2-LTR circle formation	REACTOME	5	1	0.222513	1	0.113568
cpath_000147	Chk1/Chk2(Cds1) mediated inactivation of Cyclin B:Cdk1 complex	REACTOME	68	23	0.628141	49	0.533769
cpath_000148	CDT1 association with the CDC6:ORC:origin complex	REACTOME	65	33	0.390854	46	0.377487
cpath_000154	Repair synthesis for gap-filling by DNA polymerase in TC-NER	REACTOME	28	20	0.679497	20	0.925829
cpath_000156	Formation of transcription-coupled NER (TC-NER) repair complex	REACTOME	43	34	0.347538	35	0.390955
cpath_000157	Nuclear Events (kinase and transcription factor activation)	REACTOME	5	5	0.0672362	5	0.0313568
cpath_000161	Eicosanoid ligand-binding receptors	REACTOME	17	10	0.774975	1	0.752362
cpath_000163	Prostanoid ligand receptors	REACTOME	14	8	0.83206	1	0.694673
cpath_000165	Serotonin Neurotransmitter Release Cycle	REACTOME	11	5	0.817286	2	0.768442
cpath_000168	Neurotransmitter Clearance In The Synaptic Cleft	REACTOME	6	2	0.395678	2	0.346935
cpath_00017	Oxidative decarboxylation of alpha-ketoadipate to glutaryl CoA by alpha-ketoglutarate dehydrogenase	REACTOME	99	23	0.938593	4	0.593769
cpath_000175	NF-kB is activated and signals survival	REACTOME	7	3	0.297688	3	0.591357
cpath_000176	RNA Polymerase I Promoter Clearance	REACTOME	21	11	0.156683	20	0.0766834
cpath_000177	RNA Polymerase I Promoter Opening	REACTOME	20	10	0.184523	19	0.112864
cpath_000178	RNA Polymerase I Transcription Initiation	REACTOME	20	11	0.144322	19	0.0646231
cpath_000185	Transcriptional activation of lipogenesis genes by ChREBP:MLX	REACTOME	8	3	0.0729648	5	0.123417
cpath_00019	5-Phosphoribose 1-diphosphate biosynthesis	REACTOME	66	34	0.517889	43	0.773166
cpath_000195	Peptide chain elongation	REACTOME	88	25	0.70995	85	0.424523
cpath_00020	Conversion of cytosolic inosine 5'-monophosphate (IMP), NAD+, and H2O to xanthosine 5'-monophosphate (XMP) and NADH + H+	REACTOME	18	6	0.676181	12	0.775779
cpath_000205	Platelet activation triggers	REACTOME	15	5	0.252864	5	0.13206
cpath_000206	Collagen-mediated activation cascade	REACTOME	6	3	0.299698	3	0.139598
cpath_000208	AKT phosphorylates targets in the cytosol	REACTOME	6	3	0.792362	3	0.735779
cpath_00021	De novo synthesis of IMP	REACTOME	46	24	0.463015	32	0.67005
cpath_000224	tRNA Aminoacylation	REACTOME	40	11	0.0331658	24	0.0223116
cpath_000226	Generic Transcription Pathway	REACTOME	16	6	0.665226	1	0.224623
cpath_000227	Apoptotic execution phase	REACTOME	96	52	0.66191	23	0.402714
cpath_000229	Activation of DNA fragmentation factor	REACTOME	5	1	0.455678	1	0.217085
cpath_000230	Apoptotic cleavage of cellular proteins	REACTOME	33	11	0.488744	3	0.195477
cpath_000233	Stimulation of the cell death response by PAK-2p34	REACTOME	60	25	0.65799	58	0.577688
cpath_000236	SMAC-mediated apoptotic response	REACTOME	99	54	0.62402	95	0.373668
cpath_000238	SMAC binds to IAPs	REACTOME	19	13	0.581307	1	0.163719
cpath_000241	Activation of caspases through apoptosome-mediated cleavage	REACTOME	99	55	0.571156	95	0.350452
cpath_000245	Insulin Synthesis and Secretion	REACTOME	42	15	0.869849	10	0.807839
cpath_000247	Polo-like kinase mediated events	REACTOME	70	38	0.524623	52	0.372764
cpath_000249	Cyclin A/B1 associated events during G2/M transition	REACTOME	74	45	0.478894	55	0.346332
cpath_000250	Centrosome maturation	REACTOME	70	43	0.102412	69	0.214372
cpath_000251	Recruitment of mitotic centrosome proteins and complexes	REACTOME	69	42	0.130854	68	0.34402
cpath_000252	Recruitment of NuMA to mitotic centrosomes	REACTOME	12	9	0.202714	12	0.116181
cpath_000254	Loss of Nlp from mitotic centrosomes	REACTOME	61	36	0.193065	42	0.317889
cpath_000257	Mitotic Telophase /Cytokinesis	REACTOME	5	3	0.0829146	1	0.0490452
cpath_000258	Mitotic Prometaphase	REACTOME	80	12	0.0954774	13	0.00954774
cpath_00026	Polymerase switching on the C-strand of the telomere	REACTOME	28	17	0.653166	7	0.71598
cpath_000265	Assembly of the pre-replicative complex	REACTOME	100	55	0.247739	73	0.344121
cpath_000266	Assembly of the ORC complex at the origin of replication	REACTOME	7	3	0.528844	1	0.361106
cpath_000267	CDC6 association with the ORC:origin complex	REACTOME	8	5	0.25196	5	0.211256
cpath_000268	Activation of the pre-replicative complex	REACTOME	43	22	0.171457	32	0.275075
cpath_000269	DNA replication initiation	REACTOME	19	13	0.325628	15	0.305226
cpath_00027	Processive synthesis on the C-strand of the telomere	REACTOME	19	13	0.867739	4	0.881407
cpath_000271	CDK-mediated phosphorylation and removal of Cdc6	REACTOME	58	28	0.611859	41	0.57196
cpath_000272	Orc1 removal from chromatin	REACTOME	71	34	0.465327	50	0.393769
cpath_000273	DNA strand elongation	REACTOME	30	8	0.52995	1	0.485528
cpath_000274	Unwinding of DNA	REACTOME	10	1	0.630151	1	0.180503
cpath_000277	Processive synthesis on the lagging strand	REACTOME	15	11	0.457085	13	0.401106
cpath_000279	Lagging Strand Synthesis	REACTOME	20	14	0.38995	16	0.486734
cpath_00028	Telomere C-strand (Lagging Strand) Synthesis	REACTOME	30	17	0.692462	22	0.726734
cpath_000284	Cyclin E associated events during G1/S transition	REACTOME	66	34	0.449749	48	0.412563
cpath_000285	SCF(Skp2)-mediated degradation of p27/p21	REACTOME	64	33	0.48593	47	0.419095
cpath_000287	E2F-enabled inhibition of pre-replication complex formation	REACTOME	8	3	0.529246	1	0.386332
cpath_00029	Packaging Of Telomere Ends	REACTOME	8	8	0.958291	1	0.828241
cpath_000290	Cyclin A:Cdk2-associated events at S phase entry	REACTOME	65	34	0.445628	49	0.402412
cpath_000291	Synthesis of DNA	REACTOME	100	54	0.319598	73	0.384925
cpath_000292	Ubiquitin-dependent degradation of Cyclin D	REACTOME	59	29	0.678593	41	0.602412
cpath_000295	G2/M DNA replication checkpoint	REACTOME	70	42	0.529347	51	0.421206
cpath_000296	Activation of ATR in response to replication stress	REACTOME	88	45	0.409849	60	0.607739
cpath_000297	G2/M DNA damage checkpoint	REACTOME	83	34	0.742814	59	0.700603
cpath_000298	p53-Dependent G1 DNA Damage Response	REACTOME	72	31	0.675779	70	0.666131
cpath_00030	Recycling of eIF2:GDP	REACTOME	51	16	0.504422	50	0.237588
cpath_000301	Stabilization of p53	REACTOME	7	6	0.996181	1	0.970955
cpath_000302	p53-Independent DNA Damage Response	REACTOME	58	28	0.583116	41	0.522915
cpath_000305	p53-Dependent G1/S DNA damage checkpoint	REACTOME	74	32	0.62593	53	0.671859
cpath_000308	Reversible phosphorylation of cytosolic nucleoside diphosphates by nucleoside diphosphate kinase A hexamer	REACTOME	6	5	0.194975	5	0.290151
cpath_00031	Steroid metabolism	REACTOME	52	31	0.462111	8	0.267739
cpath_000313	Integration of provirus	REACTOME	6	1	0.18402	1	0.116181
cpath_000314	Downstream TCR signaling	REACTOME	39	18	0.736181	4	0.410151
cpath_000316	Glucagon-type ligand receptors	REACTOME	26	10	0.477889	4	0.221106
cpath_000317	Citric acid cycle (TCA cycle)	REACTOME	96	22	0.965427	2	0.632563
cpath_000319	Acetylcholine Neurotransmitter Release Cycle	REACTOME	8	6	0.944221	1	0.717085
cpath_00032	Metabolism of bile acids and bile salts	REACTOME	26	5	0.34392	5	0.195477
cpath_000320	Cytochrome P450 - arranged by substrate type	REACTOME	70	38	0.349849	62	0.532563
cpath_000322	Xenobiotics	REACTOME	15	1	0.362613	3	0.322613
cpath_000326	Endogenous sterols	REACTOME	34	21	0.412362	26	0.627538
cpath_000327	Sterols are 12-hydroxylated by CYP8B1	REACTOME	12	7	0.942312	1	0.504724
cpath_000329	Vitamins	REACTOME	10	7	0.582915	10	0.244422
cpath_000330	vWF interaction with collagen	REACTOME	7	4	0.311055	2	0.184724
cpath_000331	Processing of DNA double-strand break ends	REACTOME	12	8	0.795678	10	0.840101
cpath_000335	Hormone ligand-binding receptors	REACTOME	15	3	0.902211	2	0.756683
cpath_000337	BH3-only proteins associate with and inactivate anti-apoptotic BCL-2 members	REACTOME	6	2	0.915276	6	0.768342
cpath_00034	Synthesis of bile acids and bile salts	REACTOME	18	10	0.65799	2	0.549849
cpath_000340	Reversible phosphorolysis of pyrimidine nucleosides	REACTOME	28	17	0.853065	1	0.827136
cpath_000341	Reversible phosphorolysis of pyrimidine nucleosides by thymidine phosphorylase	REACTOME	7	1	0.853568	1	0.504523
cpath_000342	Reversible phosphorolysis of pyrimidine nucleosides by uridine phosphorylase 1	REACTOME	26	13	0.745829	1	0.800101
cpath_000343	Galactose catabolism	REACTOME	77	38	0.604221	49	0.815075
cpath_000345	PI3K/AKT signalling	REACTOME	19	4	0.55598	4	0.319497
cpath_000347	Negative regulation of the PI3K/AKT network	REACTOME	17	9	0.654171	2	0.317085
cpath_00035	Synthesis of bile acids and bile salts via 7alpha-hydroxycholesterol	REACTOME	14	2	0.567236	2	0.394271
cpath_000352	Amine-derived hormones	REACTOME	14	8	0.931759	2	0.816583
cpath_000357	Lectin pathway of complement activation	REACTOME	12	10	0.516281	11	0.424523
cpath_000359	SCF-beta-TrCP mediated degradation of Emi1	REACTOME	61	40	0.662915	59	0.559698
cpath_00036	Synthesis of bile acids and bile salts via 27-hydroxycholesterol	REACTOME	14	8	0.906834	1	0.551055
cpath_000360	Transmembrane transport of small molecules	REACTOME	42	14	0.277186	14	0.285226
cpath_000362	Amino acid transport across the plasma membrane	REACTOME	30	10	0.54191	11	0.497789
cpath_00037	Synthesis of bile acids and bile salts via 24-hydroxycholesterol	REACTOME	14	8	0.906935	1	0.571055
cpath_000372	Synthesis of phosphatidic acid from lysophosphatidic acid	REACTOME	9	6	0.575075	8	0.492462
cpath_000375	Formation of Cytosolic Glycerol-3-phosphate	REACTOME	12	7	0.518894	10	0.563216
cpath_000378	Rev-mediated nuclear export of HIV-1 RNA	REACTOME	27	17	0.634573	3	0.483417
cpath_00038	Steroid hormone biosynthesis	REACTOME	9	7	0.370854	8	0.215176
cpath_000380	Toll Like Receptor 3 (TLR3) Cascade	REACTOME	17	7	0.53206	9	0.667739
cpath_000381	Viral dsRNA:TLR3:TRIF Complex Activates TBK1	REACTOME	8	5	0.171156	6	0.180101
cpath_00039	Glucocorticoid biosynthesis	REACTOME	6	5	0.465327	5	0.436482
cpath_000393	Response to elevated platelet cytosolic Ca++	REACTOME	49	21	0.655879	2	0.827538
cpath_000394	Platelet degranulation	REACTOME	46	20	0.642613	2	0.820804
cpath_000395	Exocytosis of Alpha granule	REACTOME	44	20	0.551658	2	0.814573
cpath_000398	Late Phase of HIV Life Cycle	REACTOME	85	12	0.500704	13	0.251256
cpath_000399	Transcription of the HIV genome	REACTOME	58	9	0.374171	13	0.188643
cpath_00040	Mineralocorticoid biosynthesis	REACTOME	6	5	0.445628	5	0.535377
cpath_000402	RNA Polymerase II HIV-1 Promoter Escape	REACTOME	40	17	0.247638	7	0.189749
cpath_000407	Abortive elongation of HIV-1 transcript in the absence of Tat	REACTOME	32	20	0.789246	2	0.685126
cpath_00041	Pregnenolone biosynthesis	REACTOME	8	6	0.440302	7	0.267136
cpath_000415	Formation of ATP by chemiosmotic coupling	REACTOME	17	8	0.791357	10	0.901206
cpath_000416	Electron Transport Chain	REACTOME	98	23	0.961206	2	0.650452
cpath_000418	Regulation of Insulin Secretion by Acetylcholine	REACTOME	20	9	0.400402	15	0.363015
cpath_000419	Regulation of Insulin Secretion by Glucagon-like Peptide-1	REACTOME	15	6	0.526633	2	0.408141
cpath_00042	Androgen biosynthesis	REACTOME	5	4	0.553166	1	0.651156
cpath_000421	APC/C:Cdc20 mediated degradation of Cyclin B	REACTOME	59	34	0.640302	57	0.593367
cpath_000422	APC/C:Cdc20 mediated degradation of Securin	REACTOME	60	35	0.624422	58	0.622714
cpath_000424	MAP kinase cascade	REACTOME	9	7	0.283216	9	0.261206
cpath_000425	ERK activation	REACTOME	7	5	0.239598	6	0.220804
cpath_000426	ERK1 activation	REACTOME	5	2	0.267538	3	0.189246
cpath_000429	Phosphorylation of the APC/C	REACTOME	19	3	0.490251	1	0.249849
cpath_000432	Recruitment of repair and signaling proteins to double-strand breaks	REACTOME	8	6	0.286935	8	0.350452
cpath_000433	ATM mediated response to DNA double-strand break	REACTOME	26	16	0.788643	23	0.913065
cpath_000434	ATM mediated phosphorylation of repair proteins	REACTOME	9	6	0.300302	6	0.480201
cpath_000436	Intrinsic Pathway	REACTOME	32	14	0.214874	22	0.250955
cpath_000437	Common Pathway	REACTOME	25	14	0.281206	18	0.295578
cpath_00044	Cholesterol biosynthesis	REACTOME	25	15	0.445126	23	0.342613
cpath_000441	Signalling to RAS	REACTOME	13	9	0.25005	13	0.292864
cpath_00045	Transformation of lanosterol to cholesterol	REACTOME	9	5	0.619799	8	0.447638
cpath_000454	Purine metabolism	REACTOME	51	29	0.247337	37	0.563317
cpath_000458	Conversion of cytosolic inosine 5'-monophosphate, L-aspartate, and GTP to adenylosuccinate, guanosine 5'-diphosphate, and orthophosphate	REACTOME	42	21	0.623116	27	0.843618
cpath_000462	Inosine formation	REACTOME	19	13	0.760603	13	0.79196
cpath_000464	Guanine formation	REACTOME	6	4	0.264221	4	0.533166
cpath_000465	Purine salvage reactions	REACTOME	45	24	0.480402	31	0.783317
cpath_000466	Deoxyribonucleotide salvage	REACTOME	11	8	0.197789	8	0.568141
cpath_000467	Ribonucleotide salvage	REACTOME	44	23	0.551357	29	0.832261
cpath_000469	Transport of Ribonucleoproteins into the Host Nucleus	REACTOME	24	18	0.644925	3	0.426834
cpath_000474	Creation of C4 and C2 activators	REACTOME	17	9	0.529146	16	0.400302
cpath_000475	Classical antibody-mediated complement activation	REACTOME	15	7	0.278894	13	0.299598
cpath_000476	Metabolism of folate and pterines	REACTOME	15	5	0.263417	5	0.185628
cpath_000477	Regulation of DNA replication	REACTOME	74	39	0.519397	53	0.45608
cpath_000478	Removal of licensing factors from origins	REACTOME	73	37	0.445025	52	0.427638
cpath_000479	Association of licensing factors with the pre-replicative complex	REACTOME	66	35	0.443015	47	0.409447
cpath_000484	Viral Messenger RNA Synthesis	REACTOME	61	40	0.551457	1	0.100402
cpath_000485	Viral mRNA Translation	REACTOME	82	53	0.758794	80	0.52593
cpath_000486	Export of Viral Ribonucleoproteins from Nucleus	REACTOME	25	3	0.651558	3	0.437688
cpath_000488	NEP/NS2 Interacts with the Cellular Export Machinery	REACTOME	24	15	0.64402	3	0.425729
cpath_000490	NADPH regeneration	REACTOME	11	8	0.939799	1	0.487035
cpath_000494	HIV Life Cycle	REACTOME	94	14	0.383015	15	0.202613
cpath_000496	Binding and entry of HIV virion	REACTOME	9	2	0.459497	1	0.193065
cpath_000497	Uncoating of the HIV Virion	REACTOME	8	1	0.406533	1	0.155377
cpath_000499	SOS-mediated signalling	REACTOME	11	8	0.251558	11	0.278995
cpath_00050	Amplification of signal from unattached kinetochores via a MAD2 inhibitory signal	REACTOME	65	38	0.651357	1	0.560101
cpath_000501	Activation of C3 and C5	REACTOME	10	4	0.437688	9	0.284523
cpath_000502	Initial triggering of complement	REACTOME	19	10	0.504221	18	0.438492
cpath_000503	Alternative complement activation	REACTOME	12	6	0.405829	11	0.353065
cpath_000508	Lipoprotein metabolism	REACTOME	22	9	0.134171	10	0.228744
cpath_000509	LDL endocytosis	REACTOME	5	3	0.330251	4	0.12201
cpath_000510	HDL-mediated lipid transport	REACTOME	19	8	0.172362	10	0.281005
cpath_000511	Chylomicron-mediated lipid transport	REACTOME	15	5	0.0317588	9	0.0452261
cpath_000514	Fatty Acyl-CoA Biosynthesis	REACTOME	14	8	0.422211	9	0.492864
cpath_000515	Import of palmitoyl-CoA into the mitochondrial matrix	REACTOME	86	32	0.983518	1	0.581206
cpath_000516	Peroxisomal lipid metabolism	REACTOME	23	10	0.454271	3	0.489347
cpath_000517	Beta-oxidation of pristanoyl-CoA	REACTOME	7	5	0.878593	1	0.974874
cpath_000518	Alpha-oxidation of phytanate	REACTOME	12	8	0.969749	1	0.499397
cpath_000519	Beta-oxidation of very long chain fatty acids	REACTOME	5	3	0.988643	1	0.964422
cpath_00052	Inhibition of the proteolytic activity of APC/C required for the onset of anaphase by mitotic spindle checkpoint components	REACTOME	64	37	0.654673	45	0.703015
cpath_000520	Plasmalogen biosynthesis	REACTOME	9	7	0.0384925	7	0.152965
cpath_000521	Ketone body metabolism	REACTOME	5	5	0.674271	5	0.474673
cpath_000525	Phosphorylase kinase activates glycogen phosphorylase	REACTOME	8	6	0.368945	7	0.106131
cpath_000527	Cell surface interactions at the vascular wall	REACTOME	55	36	0.342111	15	0.0633166
cpath_000528	Tie2 Signaling	REACTOME	9	4	0.762513	1	0.264925
cpath_000532	Digestion of dietary carbohydrate	REACTOME	7	1	0.759296	1	0.390553
cpath_000533	De novo synthesis of UMP	REACTOME	29	14	0.665327	20	0.744322
cpath_000535	Synthesis of GPI-anchored proteins	REACTOME	23	18	0.624121	19	0.687035
cpath_000536	Synthesis of glycosylphosphatidylinositol (GPI)	REACTOME	21	17	0.641608	21	0.719296
cpath_000537	Synthesis of dolichol-phosphate mannose	REACTOME	17	11	0.604221	13	0.686734
cpath_00054	PI3K Cascade	REACTOME	14	4	0.709648	4	0.693869
cpath_000543	Displacement of DNA glycosylase by APE1	REACTOME	8	6	0.651357	1	0.195276
cpath_000550	Vpu mediated degradation of CD4	REACTOME	59	25	0.623719	57	0.495578
cpath_000553	APC/C-mediated degradation of cell cycle proteins	REACTOME	70	40	0.693568	48	0.624221
cpath_000554	Conversion from APC/C:Cdc20 to APC/C:Cdh1 in late anaphase	REACTOME	57	27	0.639095	40	0.551558
cpath_000555	Activation of APC/C and APC/C:Cdc20 mediated degradation of mitotic proteins	REACTOME	65	37	0.626734	44	0.552362
cpath_000557	Autodegradation of Cdh1 by Cdh1:APC/C	REACTOME	56	27	0.626734	40	0.526935
cpath_000559	Peptide ligand-binding receptors	REACTOME	53	15	0.128844	17	0.404322
cpath_000560	Vasopressin-like receptors	REACTOME	11	3	0.35608	1	0.595779
cpath_000563	Chemokine receptors bind chemokines	REACTOME	13	4	0.222714	5	0.545729
cpath_000564	Tryptophan catabolism	REACTOME	12	4	0.214874	4	0.113166
cpath_000566	Vamp7 associated clathrin derived vesicle budding	REACTOME	13	7	0.135477	12	0.0417085
cpath_000568	RNA Polymerase III Transcription Initiation	REACTOME	29	17	0.895578	1	0.683819
cpath_000574	IRS-mediated signalling	REACTOME	25	12	0.354472	14	0.578593
cpath_000575	NFG and proNGF binds to p75NTR	REACTOME	16	7	0.595276	1	0.337286
cpath_000576	Synthesis of deoxyribonucleoside 5'-diphosphates from ribonucleoside 5'-diphosphates	REACTOME	9	4	0.443618	7	0.648744
cpath_000578	Reduction of cytosolic ribonucleoside 5'-diphosphates to deoxyribonucleoside 5'-diphosphates (thioredoxin)	REACTOME	7	5	0.80402	2	0.846332
cpath_00058	S6K1-mediated signalling	REACTOME	8	3	0.569749	3	0.574472
cpath_000581	Reduction of nuclear ribonucleoside 5'-diphosphates to deoxyribonucleoside 5'-diphosphates by ribonucleotide reductase and thioredoxin	REACTOME	8	3	0.726834	6	0.798392
cpath_000583	Reversible phosphorylation of nucleoside diphosphates	REACTOME	10	5	0.490854	5	0.659497
cpath_000584	Reversible phosphorylation of cytosolic nucleoside diphosphates by nucleoside diphosphate kinase C hexamer	REACTOME	6	4	0.269246	4	0.418593
cpath_000585	Reversible phosphorylation of cytosolic nucleoside diphosphates by nucleoside diphosphate kinase A,B heterohexamer	REACTOME	8	5	0.334774	5	0.528543
cpath_000586	Reversible phosphorylation of cytosolic nucleoside diphosphates by nucleoside diphosphate kinase B hexamer	REACTOME	6	4	0.179296	4	0.401206
cpath_000593	NOSTRIN mediated eNOS trafficking	REACTOME	7	5	0.57196	7	0.496382
cpath_000594	eNOS activation	REACTOME	9	7	0.370352	9	0.135176
cpath_000596	Neurotransmitter uptake and Metabolism In Glial Cells	REACTOME	21	17	0.588342	20	0.767638
cpath_000597	Astrocytic Glutamate-Glutamine Uptake And Metabolism	REACTOME	11	8	0.903819	10	0.947437
cpath_000598	Glutamate Neurotransmitter Release Cycle	REACTOME	19	15	0.650151	19	0.843618
cpath_000599	Oxidative decarboxylation of alpha-ketoisocaproate to isovaleryl-CoA by branched-chain alpha-ketoacid dehydrogenase	REACTOME	8	7	0.192965	8	0.247638
cpath_00060	Release of eIF4E	REACTOME	13	4	0.709648	4	0.693869
cpath_000600	Amine ligand-binding receptors	REACTOME	9	3	0.448342	1	0.549447
cpath_000604	G-protein mediated events	REACTOME	19	9	0.287538	14	0.474171
cpath_000608	Further platelet releasate	REACTOME	21	12	0.10191	13	0.495377
cpath_000610	NRAGE signals death through JNK	REACTOME	5	5	0.517889	5	0.534774
cpath_000612	Activation of BAD and translocation to mitochondria	REACTOME	8	4	0.358794	8	0.366231
cpath_000613	Nucleotide Excision Repair	REACTOME	48	39	0.293869	40	0.413266
cpath_000615	Gap-filling DNA repair synthesis and ligation in GG-NER	REACTOME	16	10	0.667839	10	0.812864
cpath_000617	DNA Damage Recognition in GG-NER	REACTOME	32	22	0.34	28	0.319296
cpath_000618	Cell death signalling via NRAGE, NRIF and NADE	REACTOME	10	8	0.610653	9	0.704925
cpath_000619	NRIF signals cell death from the nucleus	REACTOME	5	4	0.810553	5	0.694171
cpath_000622	Toll Receptor Cascades	REACTOME	40	20	0.229849	36	0.428543
cpath_000623	Toll Like Receptor 9 (TLR9) Cascade	REACTOME	13	8	0.78995	13	0.784121
cpath_000624	Toll Like Receptor 4 (TLR4) Cascade	REACTOME	19	10	0.479497	18	0.482111
cpath_000625	Activated TLR4 signalling	REACTOME	15	10	0.434472	10	0.508442
cpath_000627	Toll Like Receptor 10 (TLR10) Cascade	REACTOME	9	2	0.832161	1	0.443719
cpath_000628	Toll Like Receptor 5 (TLR5) Cascade	REACTOME	9	9	0.897688	1	0.822915
cpath_000629	Toll Like Receptor 7/8 (TLR7/8) Cascade	REACTOME	8	8	0.918593	1	0.805729
cpath_000631	Toll Like Receptor TLR1:TLR2 Cascade	REACTOME	9	2	0.82402	1	0.50201
cpath_000632	Toll Like Receptor TLR6:TLR2 Cascade	REACTOME	10	6	0.704925	1	0.539799
cpath_000636	Signalling by NGF	REACTOME	83	44	0.407437	76	0.579799
cpath_000637	TRKA signalling from the plasma membrane	REACTOME	53	31	0.261106	49	0.41608
cpath_000638	Signalling to ERKs	REACTOME	17	12	0.221206	17	0.331558
cpath_000639	Signalling to p38 via RIT and RIN	REACTOME	11	9	0.252161	11	0.221709
cpath_000641	Frs2-mediated activation	REACTOME	14	10	0.291759	14	0.279397
cpath_000644	PLC-gamma1 signalling	REACTOME	21	10	0.215779	16	0.299296
cpath_000645	p75 NTR receptor-mediated signalling	REACTOME	24	15	0.782613	1	0.426633
cpath_000647	p75NTR recruits signalling complexes	REACTOME	10	4	0.223116	1	0.212161
cpath_000653	Retrograde neurotrophin signalling	REACTOME	6	2	0.392764	2	0.443719
cpath_000654	NGF processing	REACTOME	29	18	0.298693	27	0.392161
cpath_000655	Activation of TRKA receptors	REACTOME	34	20	0.220503	32	0.34
cpath_000657	TRKA activation by NGF	REACTOME	31	18	0.230955	29	0.398392
cpath_000661	Phosphorylation of nucleosides to form nucleoside 5'-monophosphates	REACTOME	25	11	0.664221	16	0.842513
cpath_000662	Phosphorylation of cytosolic nucleosides by deoxycytidine kinase	REACTOME	6	3	0.894874	3	0.940704
cpath_000667	Phosphorylation of cytosolic nucleosides by uridine-cytidine kinase 1	REACTOME	16	8	0.73397	11	0.702513
cpath_000670	G(s)-alpha mediated events in glucagon signalling	REACTOME	9	3	0.160804	3	0.169749
cpath_000677	Negative Regulation of Glucokinase by Glucokinase Regulatory Protein	REACTOME	23	15	0.657688	3	0.417286
cpath_000678	Glycogen synthesis	REACTOME	8	6	0.359698	7	0.387839
cpath_000679	Phosphorylated glycogen synthase catalyzes the addition of glucose residues to the non-reducing end of a (1,4)-alpha-D-glucose multimer when activated by glucose-6-phosphate	REACTOME	5	2	0.381407	4	0.330251
cpath_000681	UTP and glucose 1-phosphate react to form UDP-glucose and pyrophosphate	REACTOME	7	5	0.240101	6	0.291256
cpath_000682	Glycogen breakdown (glycogenolysis)	REACTOME	84	44	0.388543	58	0.608945
cpath_000683	Debranching enzyme transfers 3-glucose blocks from branches in limit dextrin	REACTOME	78	41	0.415779	52	0.615578
cpath_000684	Poly{(1,4)-alpha-glucosyl} glycogenin reacts with n orthophosphates to form glycogenin and n D-glucose 1-phosphates	REACTOME	77	40	0.449447	51	0.634171
cpath_000685	Down-stream signal transduction	REACTOME	15	11	0.598593	11	0.618392
cpath_000687	Urea synthesis	REACTOME	7	2	0.850151	1	0.587839
cpath_000688	Vif-mediated degradation of APOBEC3G	REACTOME	59	34	0.679899	42	0.634874
cpath_000689	Reversible phosphorylation of nucleoside monophosphates	REACTOME	36	20	0.662312	23	0.932261
cpath_00069	Receptor-ligand binding initiates the second proteolytic cleavage of Notch receptor	REACTOME	7	5	0.262915	5	0.444724
cpath_000692	Reversible phosphorylation of cytosolic nucleoside monophosphates by guanylate kinase 1	REACTOME	9	3	0.601005	3	0.687638
cpath_000693	Reversible phosphorylation of cytosolic nucleoside monophosphates by UMP-CMP kinase	REACTOME	15	11	0.680704	11	0.643719
cpath_000694	Regulation of gene expression in early pancreatic precursor cells	REACTOME	11	3	0.320704	3	0.34603
cpath_000695	Regulation of gene expression in late stage (branching morphogenesis) pancreatic bud precursor cells	REACTOME	8	3	0.279497	3	0.293367
cpath_000697	Vpr-mediated induction of apoptosis by mitochondrial outer membrane permeabilization	REACTOME	101	56	0.56402	97	0.330553
cpath_000699	NCAM signaling for neurite out-growth	REACTOME	21	15	0.613065	20	0.809447
cpath_00070	A third proteolytic cleavage releases NICD	REACTOME	6	5	0.166432	5	0.28995
cpath_000700	NCAM1 interactions	REACTOME	7	5	0.387035	6	0.598693
cpath_000702	Post-translational protein modification	REACTOME	36	13	0.334472	28	0.312563
cpath_000705	Removal of aminoterminal propeptides from gamma-carboxylated proteins	REACTOME	10	5	0.0700503	7	0.0657286
cpath_000706	Gamma-carboxylation of protein precursors	REACTOME	11	5	0.0644221	7	0.0813065
cpath_000707	Metabolism of non-coding RNA	REACTOME	43	26	0.808844	4	0.561307
cpath_000708	Platelet Adhesion to exposed collagen	REACTOME	10	5	0.497387	2	0.333467
cpath_00071	NICD trafficks to nucleus	REACTOME	5	4	0.227739	4	0.287839
cpath_000713	Synthesis of Dopamine	REACTOME	11	5	0.841407	2	0.774975
cpath_000716	RNA Polymerase III Transcription	REACTOME	34	9	0.764925	2	0.593568
cpath_000719	Vpr-mediated nuclear import of PICs	REACTOME	24	18	0.646432	3	0.425427
cpath_00072	Gab1 signalosome	REACTOME	9	4	0.169849	2	0.0885427
cpath_000720	The role of Nef in HIV-1 replication and disease pathogenesis	REACTOME	18	8	0.222714	18	0.203015
cpath_000721	Nef and signal transduction	REACTOME	6	3	0.972462	2	0.861106
cpath_000722	Nef-mediates down modulation of cell surface receptors by recruiting them to clathrin adapters	REACTOME	13	6	0.0428141	11	0.0526633
cpath_000729	SHC activation	REACTOME	10	6	0.720302	10	0.827035
cpath_00073	Thrombin signalling through PARs	REACTOME	9	2	0.505427	2	0.251759
cpath_000739	EGFR downregulation	REACTOME	12	8	0.420402	8	0.574472
cpath_00074	Thrombin signalling G-protein cascades	REACTOME	5	2	0.153467	2	0.14603
cpath_000742	Metablism of nucleotides	REACTOME	95	51	0.690151	62	0.933166
cpath_000743	Pyrimidine metabolism	REACTOME	36	22	0.834271	1	0.874673
cpath_000744	Pyrimidine salvage reactions	REACTOME	33	19	0.932965	1	0.864121
cpath_000745	Pyrimidine biosynthesis (interconversion)	REACTOME	17	12	0.793467	12	0.818794
cpath_000746	Pyrimidine catabolism	REACTOME	9	2	0.769246	2	0.543317
cpath_000747	Synaptic Transmission	REACTOME	46	31	0.751457	46	0.88201
cpath_000749	Transmission across Chemical Synapses	REACTOME	41	28	0.76995	41	0.851256
cpath_000750	Neurotransmitter Release Cycle	REACTOME	30	15	0.792764	30	0.846231
cpath_000751	Norepinephrine Neurotransmitter Release Cycle	REACTOME	9	4	0.947236	1	0.879095
cpath_000753	Depolarization of the Presynaptic Terminal Triggers the Opening of Calcium Channels	REACTOME	7	5	0.904824	6	0.967839
cpath_000757	SHC-related events	REACTOME	13	9	0.365427	13	0.480603
cpath_000758	Activation of BH3-only proteins	REACTOME	16	10	0.488643	16	0.349146
cpath_000759	Activation of NOXA and translocation to mitochondria	REACTOME	5	4	0.616985	5	0.613266
cpath_000760	Activation of PUMA and translocation to mitochondria	REACTOME	5	3	0.50191	5	0.451055
cpath_000761	Activation of BIM and translocation to mitochondria	REACTOME	5	2	0.814673	4	0.825729
cpath_000762	Double-Strand Break Repair	REACTOME	31	18	0.824221	1	0.55598
cpath_000763	Ornithine and proline metabolism	REACTOME	68	30	0.437387	46	0.413367
cpath_000764	Proline catabolism	REACTOME	7	2	0.226834	2	0.238894
cpath_000765	Ornithine metabolism	REACTOME	66	29	0.445427	45	0.500503
cpath_000766	Regulation of ornithine decarboxylase (ODC)	REACTOME	61	27	0.429146	59	0.440503
cpath_000772	Regulation of activated PAK-2p34 by proteasome mediated degradation	REACTOME	58	24	0.586935	41	0.472965
cpath_000775	Formation of the active cofactor, UDP-glucuronate	REACTOME	5	4	0.171759	4	0.301709
cpath_000781	Vitamin B5 (pantothenate) metabolism	REACTOME	8	3	0.0919598	7	0.0485427
cpath_000782	Coenzyme A biosynthesis	REACTOME	7	5	0.161608	5	0.121005
cpath_000788	Beta-catenin phosphorylation cascade	REACTOME	61	27	0.575879	59	0.564824
cpath_000794	Resolution of Abasic Sites (AP sites)	REACTOME	18	4	0.628643	1	0.377688
cpath_000795	Fanconi Anemia pathway	REACTOME	16	9	0.294573	16	0.429849
cpath_000797	p130Cas linkage to MAPK signaling for integrins	REACTOME	6	3	0.868141	1	0.599799
cpath_000798	Innate Immunity Signaling	REACTOME	59	30	0.276482	54	0.362513
cpath_000799	Regulatory RNA pathways	REACTOME	15	11	0.825427	11	0.920704
cpath_000800	Activated AMPK stimulates fatty-acid oxidation in muscle	REACTOME	92	6	0.648342	6	0.140302
cpath_000802	Metabolism of polyamines	REACTOME	12	6	0.00552764	7	0.0040201
cpath_000804	Opioid Signalling	REACTOME	25	12	0.161206	17	0.0823116
cpath_000806	DARPP-32 events	REACTOME	12	3	0.161709	4	0.117085
cpath_000807	Cdc20:Phospho-APC/C mediated degradation of Cyclin A	REACTOME	63	36	0.666533	44	0.69407
cpath_000809	Carnitine synthesis	REACTOME	10	3	0.0827136	2	0.128543
cpath_00081	ERK2 activation	REACTOME	5	5	0.106432	5	0.115075
cpath_000810	Regulation of Apoptosis	REACTOME	59	25	0.616382	42	0.547136
cpath_000813	Class B/2 (Secretin family receptors)	REACTOME	32	14	0.157789	14	0.0872362
cpath_000814	Calcitonin-like ligand receptors	REACTOME	12	5	0.0682412	5	0.129347
cpath_000816	Telomere Maintenance	REACTOME	36	23	0.611759	26	0.579196
cpath_000817	Leucine catabolism	REACTOME	18	15	0.506131	17	0.798995
cpath_000826	Shc events in EGFR signaling	REACTOME	13	9	0.447035	13	0.485327
cpath_000827	Membrane Trafficking	REACTOME	26	6	0.728141	25	0.285528
cpath_000833	Signaling by TGF beta	REACTOME	7	2	0.486834	2	0.418693
cpath_000834	Regulation of activated PAK-2p34 by proteasome mediated degradation - 11	REACTOME	57	27	0.62995	40	0.544422
cpath_000835	Methylation	REACTOME	8	3	0.0668342	3	0.0957789
cpath_000839	Phase 1 - Functionalization of compounds	REACTOME	87	47	0.303618	56	0.381407
cpath_000843	Ethanol catabolism	REACTOME	9	5	0.150553	5	0.245126
cpath_000846	Phase II conjugation	REACTOME	23	14	0.0527638	15	0.0165829
cpath_000848	Class A/1 (Rhodopsin-like receptors)	REACTOME	86	18	0.782513	1	0.730955
cpath_000849	Nucleotide-like (purinergic) receptors	REACTOME	19	8	0.631759	6	0.678995
cpath_00085	Phosphorylation of Emi1	REACTOME	63	37	0.637286	46	0.433869
cpath_000850	Adenosine P1 receptors	REACTOME	7	2	0.391658	1	0.412563
cpath_000853	Integrin cell surface interactions	REACTOME	63	39	0.458291	44	0.64
cpath_000854	Integrin alphaIIbbeta3 signaling	REACTOME	13	8	0.852563	3	0.864824
cpath_000855	Grb2:SOS provides linkage to MAPK signaling for Intergrins	REACTOME	6	3	0.823819	1	0.59608
cpath_000857	Host Interactions with Influenza Factors	REACTOME	4	1	0.313065	1	0.182312
cpath_000858	Prostanoid hormones	REACTOME	10	4	0.472462	4	0.777889
cpath_00086	Reversible phosphorylation of cytosolic nucleoside monophosphates by adenylate kinase 1	REACTOME	26	16	0.717085	17	0.91608
cpath_000860	Translocation of ZAP-70 to Immunological synapse	REACTOME	44	10	0.684724	10	0.359497
cpath_000863	Formation of Fibrin Clot (Clotting Cascade)	REACTOME	35	14	0.166432	24	0.197186
cpath_000864	Extrinsic Pathway	REACTOME	28	12	0.244322	20	0.233467
cpath_000865	Formation of Platelet plug	REACTOME	77	40	0.57608	1	0.315276
cpath_000866	Platelet Activation	REACTOME	65	32	0.530251	9	0.199698
cpath_000867	Platelet Aggregation (Plug Formation)	REACTOME	16	9	0.615377	12	0.901106
cpath_000868	Signaling by PDGF	REACTOME	18	13	0.616784	13	0.708844
cpath_00087	Recognition and association of DNA glycosylase with site containing an affected pyrimidine	REACTOME	5	4	0.674472	1	0.703216
cpath_000874	RNA Polymerase I Transcription	REACTOME	23	13	0.182211	22	0.0794975
cpath_000875	Immunoregulatory interactions between a Lymphoid and a non-Lymphoid cell	REACTOME	37	22	0.822111	1	0.685528
cpath_000878	TCR signaling	REACTOME	47	12	0.43809	12	0.185327
cpath_000879	Steroid hormones	REACTOME	16	7	0.257387	12	0.216683
cpath_000884	Glyoxylate metabolism	REACTOME	5	1	0.95196	1	0.695176
cpath_000886	Unfolded Protein Response	REACTOME	9	4	0.40995	8	0.335377
cpath_000887	Signaling by Insulin receptor	REACTOME	27	13	0.422814	14	0.700603
cpath_000889	Regulation of IGF Activity by IGFBP	REACTOME	13	3	0.427739	3	0.24
cpath_00089	Trafficking of AMPA receptors	REACTOME	7	5	0.70995	1	0.52201
cpath_000892	Signaling by Notch	REACTOME	8	5	0.363618	5	0.545126
cpath_000894	Phase 1 functionalization	REACTOME	15	2	0.0917588	4	0.221809
cpath_000895	Cytochrome p450	REACTOME	9	1	0.155779	3	0.279598
cpath_000898	Signaling by EGFR	REACTOME	48	28	0.113668	34	0.257487
cpath_000899	EGFR interacts with phospholipase C-gamma	REACTOME	20	9	0.322915	17	0.499196
cpath_000901	Signal attenuation	REACTOME	6	3	0.745226	3	0.760503
cpath_000902	APC-Cdc20 mediated degradation of Nek2A	REACTOME	19	7	0.835879	2	0.723518
cpath_000904	Hormone biosynthesis	REACTOME	47	13	0.856382	3	0.733065
cpath_00091	Ca-dependent events	REACTOME	14	6	0.229749	10	0.345829
cpath_000912	Metabolism of nitric oxide	REACTOME	10	8	0.267035	10	0.0905528
cpath_000914	Metabolism of vitamins and cofactors	REACTOME	46	15	0.0125628	43	0.0122613
cpath_00092	CaM pathway	REACTOME	13	5	0.30995	9	0.352965
cpath_00093	Calmodulin induced events	REACTOME	9	3	0.268844	3	0.475779
cpath_00096	PKA activation	REACTOME	7	2	0.314573	2	0.347337
cpath_00098	Hydrolysis of nucleoside 5'-monophosphates to nucleosides plus orthophosphate	REACTOME	23	8	0.84392	15	0.89005
CYSTEINE-SYN2-PWY	cysteine biosynthesis II	HumanCyc	6	5	0.963417	6	0.908342
DETOX1-PWY	superoxide radicals degradation	HumanCyc	5	3	0.529447	5	0.473367
FAO-PWY	fatty acid &beta;-oxidation I	HumanCyc	24	7	0.290251	3	0.339598
GLCMANNANAUT-PWY	superpathway of acetylglucosamine, acetylmannosamine and acetylneuraminate degradation	HumanCyc	5	2	0.233367	1	0.0151759
GLUCONEO-PWY	gluconeogenesis I	HumanCyc	20	14	0.893467	2	0.745829
GLYCLEAV-PWY	glycine cleavage complex	HumanCyc	5	3	0.193668	3	0.374372
GLYCOLYSIS	glycolysis I	HumanCyc	21	2	0.850854	2	0.502613
GLYCOLYSIS-TCA-GLYOX-BYPASS	superpathway of glycolysis, pyruvate dehydrogenase, TCA, and glyoxylate bypass	HumanCyc	42	6	0.785829	6	0.465829
GLYOXYLATE-BYPASS	glyoxylate cycle	HumanCyc	6	2	0.0320603	2	0.0780905
hsa00010	Glycolysis / Gluconeogenesis	KEGG	60	20	0.670452	59	0.54392
hsa00020	Citrate cycle (TCA cycle)	KEGG	32	9	0.319598	12	0.441005
hsa00030	Pentose phosphate pathway	KEGG	26	15	0.722312	4	0.472965
hsa00040	Pentose and glucuronate interconversions	KEGG	27	1	0.161508	2	0.061005
hsa00051	Fructose and mannose metabolism	KEGG	33	23	0.868945	32	0.654573
hsa00052	Galactose metabolism	KEGG	26	16	0.458693	26	0.375879
hsa00053	Ascorbate and aldarate metabolism	KEGG	24	2	0.0914573	3	0.244422
hsa00061	Fatty acid biosynthesis	KEGG	6	4	0.397789	1	0.427538
hsa00062	Fatty acid elongation in mitochondria	KEGG	8	1	0.524724	1	0.255176
hsa00071	Fatty acid metabolism	KEGG	42	21	0.102211	26	0.119497
hsa00072	Synthesis and degradation of ketone bodies	KEGG	9	4	0.752161	1	0.640905
hsa00100	Steroid biosynthesis	KEGG	17	3	0.811859	3	0.638492
hsa00120	Primary bile acid biosynthesis	KEGG	16	10	0.50603	1	0.703216
hsa00130	Ubiquinone and other terpenoid-quinone biosynthesis	KEGG	7	3	0.951658	1	0.876884
hsa00140	Steroid hormone biosynthesis	KEGG	54	8	0.0362814	5	0.098794
hsa00232	Caffeine metabolism	KEGG	7	3	0.0316583	4	0.0143719
hsa00240	Pyrimidine metabolism	KEGG	95	55	0.890754	1	0.528442
hsa00250	Alanine, aspartate and glutamate metabolism	KEGG	31	8	0.417387	5	0.0356784
hsa00260	Glycine, serine and threonine metabolism	KEGG	30	5	0.98804	3	0.824623
hsa00270	Cysteine and methionine metabolism	KEGG	34	12	0.738191	1	0.0908543
hsa00280	Valine, leucine and isoleucine degradation	KEGG	44	21	0.383819	1	0.0771859
hsa00290	Valine, leucine and isoleucine biosynthesis	KEGG	11	4	0.339296	10	0.323317
hsa00310	Lysine degradation	KEGG	44	19	0.441809	9	0.477487
hsa00330	Arginine and proline metabolism	KEGG	52	15	0.279497	15	0.314573
hsa00340	Histidine metabolism	KEGG	29	6	0.659598	2	0.0465327
hsa00350	Tyrosine metabolism	KEGG	41	16	0.281407	16	0.610452
hsa00360	Phenylalanine metabolism	KEGG	18	3	0.140905	3	0.234171
hsa00380	Tryptophan metabolism	KEGG	39	8	0.469648	11	0.366332
hsa00410	beta-Alanine metabolism	KEGG	22	8	0.25799	1	0.0516583
hsa00430	Taurine and hypotaurine metabolism	KEGG	10	7	0.917387	1	0.819196
hsa00450	Selenoamino acid metabolism	KEGG	26	23	0.97397	1	0.989548
hsa00460	Cyanoamino acid metabolism	KEGG	7	5	0.78	7	0.863618
hsa00480	Glutathione metabolism	KEGG	50	13	0.405628	29	0.694573
hsa00500	Starch and sucrose metabolism	KEGG	48	9	0.080201	7	0.0485427
hsa00510	N-Glycan biosynthesis	KEGG	46	12	0.190251	17	0.254271
hsa00511	Other glycan degradation	KEGG	16	5	0.473065	16	0.423819
hsa00512	O-Glycan biosynthesis	KEGG	30	18	0.0565829	30	0.0277387
hsa00520	Amino sugar and nucleotide sugar metabolism	KEGG	44	25	0.597085	42	0.208543
hsa00531	Glycosaminoglycan degradation	KEGG	21	9	0.478191	11	0.905427
hsa00532	Glycosaminoglycan biosynthesis - chondroitin sulfate	KEGG	22	10	0.142915	21	0.10201
hsa00533	Glycosaminoglycan biosynthesis - keratan sulfate	KEGG	15	6	0.212764	6	0.340101
hsa00534	Glycosaminoglycan biosynthesis - heparan sulfate	KEGG	26	22	0.0866332	24	0.0710553
hsa00561	Glycerolipid metabolism	KEGG	49	26	0.55799	2	0.39206
hsa00562	Inositol phosphate metabolism	KEGG	54	20	0.330452	23	0.852462
hsa00563	Glycosylphosphatidylinositol(GPI)-anchor biosynthesis	KEGG	24	18	0.758492	20	0.841106
hsa00564	Glycerophospholipid metabolism	KEGG	76	30	0.778392	2	0.479899
hsa00565	Ether lipid metabolism	KEGG	32	15	0.366834	16	0.661508
hsa00590	Arachidonic acid metabolism	KEGG	57	31	0.317387	1	0.145829
hsa00591	Linoleic acid metabolism	KEGG	28	11	0.232965	18	0.424422
hsa00592	alpha-Linolenic acid metabolism	KEGG	18	10	0.493065	11	0.802613
hsa00600	Sphingolipid metabolism	KEGG	40	25	0.863618	4	0.659196
hsa00601	Glycosphingolipid biosynthesis - lacto and neolacto series	KEGG	26	14	0.299598	5	0.021206
hsa00603	Glycosphingolipid biosynthesis - globo series	KEGG	14	10	0.146131	13	0.0331658
hsa00604	Glycosphingolipid biosynthesis - ganglio series	KEGG	15	7	0.484322	15	0.864422
hsa00620	Pyruvate metabolism	KEGG	40	14	0.532864	19	0.671558
hsa00630	Glyoxylate and dicarboxylate metabolism	KEGG	16	6	0.411256	1	0.465829
hsa00640	Propanoate metabolism	KEGG	33	21	0.0401005	29	0.059196
hsa00650	Butanoate metabolism	KEGG	34	15	0.559296	1	0.0513568
hsa00670	One carbon pool by folate	KEGG	16	5	0.349849	1	0.0516583
hsa00680	Methane metabolism	KEGG	7	3	0.233668	3	0.353266
hsa00730	Thiamine metabolism	KEGG	8	6	0.957789	1	0.789045
hsa00740	Riboflavin metabolism	KEGG	16	5	0.10593	5	0.0151759
hsa00750	Vitamin B6 metabolism	KEGG	6	2	0.313266	1	0.25206
hsa00760	Nicotinate and nicotinamide metabolism	KEGG	24	9	0.0698492	16	0.0265327
hsa00770	Pantothenate and CoA biosynthesis	KEGG	15	5	0.536181	5	0.188643
hsa00790	Folate biosynthesis	KEGG	11	2	0.931256	2	0.860704
hsa00830	Retinol metabolism	KEGG	63	12	0.0731658	9	0.415879
hsa00860	Porphyrin and chlorophyll metabolism	KEGG	40	8	0.0286432	4	0.33206
hsa00900	Terpenoid backbone biosynthesis	KEGG	15	13	0.92995	15	0.869146
hsa00903	Limonene and pinene degradation	KEGG	10	3	0.431859	3	0.425628
hsa00910	Nitrogen metabolism	KEGG	22	18	0.943116	1	0.52603
hsa00920	Sulfur metabolism	KEGG	11	4	0.751658	1	0.952362
hsa00970	Aminoacyl-tRNA biosynthesis	KEGG	41	11	0.0485427	29	0.0184925
hsa00980	Metabolism of xenobiotics by cytochrome P450	KEGG	69	18	0.0928643	12	0.0638191
hsa00982	Drug metabolism - cytochrome P450	KEGG	71	19	0.041809	34	0.0490452
hsa00983	Drug metabolism - other enzymes	KEGG	50	5	0.081005	1	0.366332
hsa01040	Biosynthesis of unsaturated fatty acids	KEGG	22	11	0.465427	1	0.168844
hsa02010	ABC transporters	KEGG	44	19	0.0290452	35	0.0345729
hsa03010	Ribosome	KEGG	87	43	0.680603	85	0.548643
hsa03018	RNA degradation	KEGG	59	39	0.917789	8	0.796583
hsa03020	RNA polymerase	KEGG	27	20	0.730251	20	0.950251
hsa03022	Basal transcription factors	KEGG	35	4	0.449246	4	0.214573
hsa03030	DNA replication	KEGG	36	15	0.648744	1	0.513166
hsa03050	Proteasome	KEGG	47	14	0.542915	33	0.469749
hsa03060	Protein export	KEGG	24	17	0.851658	1	0.637487
hsa03320	PPAR signaling pathway	KEGG	69	27	0.551055	14	0.506432
hsa03410	Base excision repair	KEGG	35	11	0.186131	11	0.158794
hsa03420	Nucleotide excision repair	KEGG	42	26	0.414673	36	0.453166
hsa03430	Mismatch repair	KEGG	23	15	0.484724	15	0.674372
hsa03440	Homologous recombination	KEGG	28	16	0.850653	28	0.712864
hsa03450	Non-homologous end-joining	KEGG	13	3	0.610754	1	0.240905
hsa04012	ErbB signaling pathway	KEGG	87	32	0.787337	11	0.45206
hsa04070	Phosphatidylinositol signaling system	KEGG	76	36	0.254573	38	0.55397
hsa04115	p53 signaling pathway	KEGG	68	27	0.730754	3	0.246131
hsa04130	SNARE interactions in vesicular transport	KEGG	37	9	0.761709	2	0.245025
hsa04140	Regulation of autophagy	KEGG	34	12	0.146633	32	0.108342
hsa04146	Peroxisome	KEGG	78	45	0.0320603	58	0.229146
hsa04150	mTOR signaling pathway	KEGG	52	22	0.465729	4	0.159799
hsa04210	Apoptosis	KEGG	85	31	0.115075	31	0.104623
hsa04260	Cardiac muscle contraction	KEGG	75	9	0.953266	1	0.13196
hsa04320	Dorso-ventral axis formation	KEGG	24	15	0.59206	21	0.790854
hsa04330	Notch signaling pathway	KEGG	47	22	0.501206	1	0.534673
hsa04340	Hedgehog signaling pathway	KEGG	56	13	0.575176	7	0.217387
hsa04350	TGF-beta signaling pathway	KEGG	85	41	0.00904523	57	0.0251256
hsa04370	VEGF signaling pathway	KEGG	75	30	0.0352764	7	0.0153769
hsa04512	ECM-receptor interaction	KEGG	84	53	0.150955	69	0.449447
hsa04520	Adherens junction	KEGG	77	33	0.327538	55	0.117286
hsa04540	Gap junction	KEGG	89	35	0.977889	1	0.724724
hsa04610	Complement and coagulation cascades	KEGG	69	37	0.472965	44	0.52
hsa04612	Antigen processing and presentation	KEGG	80	25	0.802111	3	0.361206
hsa04614	Renin-angiotensin system	KEGG	17	14	0.926432	1	0.879196
hsa04621	NOD-like receptor signaling pathway	KEGG	62	36	0.156784	49	0.20201
hsa04622	RIG-I-like receptor signaling pathway	KEGG	71	38	0.406734	1	0.32392
hsa04623	Cytosolic DNA-sensing pathway	KEGG	54	27	0.312965	47	0.385025
hsa04640	Hematopoietic cell lineage	KEGG	81	35	0.14593	39	0.535477
hsa04662	B cell receptor signaling pathway	KEGG	75	29	0.11206	10	0.00592965
hsa04664	Fc epsilon RI signaling pathway	KEGG	78	32	0.205729	10	0.0495477
hsa04666	Fc gamma R-mediated phagocytosis	KEGG	92	33	0.331055	18	0.0172864
hsa04672	Intestinal immune network for IgA production	KEGG	46	21	0.497286	4	0.263317
hsa04710	Circadian rhythm - mammal	KEGG	13	9	0.555678	12	0.599698
hsa04720	Long-term potentiation	KEGG	70	36	0.58603	2	0.355879
hsa04730	Long-term depression	KEGG	69	35	0.64794	1	0.692965
hsa04742	Taste transduction	KEGG	51	19	0.955779	1	0.909246
hsa04912	GnRH signaling pathway	KEGG	100	46	0.646834	80	0.932764
hsa04914	Progesterone-mediated oocyte maturation	KEGG	85	37	0.66191	37	0.842412
hsa04920	Adipocytokine signaling pathway	KEGG	66	23	0.712261	7	0.059799
hsa04930	Type II diabetes mellitus	KEGG	47	23	0.328342	24	0.607839
hsa04940	Type I diabetes mellitus	KEGG	41	17	0.170754	5	0.178392
hsa04950	Maturity onset diabetes of the young	KEGG	25	12	0.00673367	12	0.038995
hsa04960	Aldosterone-regulated sodium reabsorption	KEGG	42	19	0.695176	5	0.429548
hsa04962	Vasopressin-regulated water reabsorption	KEGG	44	17	0.846332	35	0.804322
hsa05014	Amyotrophic lateral sclerosis (ALS)	KEGG	53	26	0.208945	1	0.243618
hsa05020	Prion diseases	KEGG	35	17	0.271859	32	0.299397
hsa05110	Vibrio cholerae infection	KEGG	56	20	0.121608	12	0.021005
hsa05120	Epithelial cell signaling in Helicobacter pylori infection	KEGG	68	23	0.307437	2	0.495779
hsa05130	Pathogenic Escherichia coli infection	KEGG	57	6	0.600704	7	0.161206
hsa05210	Colorectal cancer	KEGG	64	30	0.628241	3	0.216482
hsa05211	Renal cell carcinoma	KEGG	69	41	0.441005	2	0.494171
hsa05212	Pancreatic cancer	KEGG	72	30	0.541206	3	0.181407
hsa05213	Endometrial cancer	KEGG	52	21	0.772764	3	0.568844
hsa05214	Glioma	KEGG	64	34	0.54995	46	0.718291
hsa05215	Prostate cancer	KEGG	88	46	0.345025	62	0.580603
hsa05216	Thyroid cancer	KEGG	29	15	0.688844	1	0.339296
hsa05217	Basal cell carcinoma	KEGG	55	13	0.306332	13	0.22191
hsa05218	Melanoma	KEGG	70	36	0.424623	6	0.312864
hsa05219	Bladder cancer	KEGG	42	20	0.448141	3	0.0841206
hsa05220	Chronic myeloid leukemia	KEGG	75	32	0.365829	52	0.530151
hsa05221	Acute myeloid leukemia	KEGG	57	17	0.821709	3	0.325829
hsa05222	Small cell lung cancer	KEGG	84	56	0.0291457	82	0.0329648
hsa05223	Non-small cell lung cancer	KEGG	54	26	0.633668	40	0.832663
hsa05310	Asthma	KEGG	28	11	0.216884	2	0.248844
hsa05320	Autoimmune thyroid disease	KEGG	50	27	0.812462	2	0.48593
hsa05330	Allograft rejection	KEGG	35	13	0.548141	2	0.360905
hsa05332	Graft-versus-host disease	KEGG	36	12	0.446533	2	0.33206
hsa05340	Primary immunodeficiency	KEGG	35	25	0.630151	27	0.731658
hsa05410	Hypertrophic cardiomyopathy (HCM)	KEGG	85	47	0.675075	14	0.176482
hsa05412	Arrhythmogenic right ventricular cardiomyopathy (ARVC)	KEGG	76	28	0.741608	1	0.236683
hsa05414	Dilated cardiomyopathy	KEGG	92	54	0.646231	1	0.219497
hsa05416	Viral myocarditis	KEGG	70	26	0.43799	8	0.148342
ILEUDEG-PWY	isoleucine degradation I	HumanCyc	14	7	0.48593	11	0.478693
JF_Angiogenesis	Angiogenesis	JF	30	22	0.722111	1	0.855176
JF_Apoptosis	Apoptosis	JF	106	50	0.392764	76	0.504322
JF_Aromatic/PAH_metabolism	Aromatic/PAH metabolism	JF	20	3	0.11809	17	0.0537688
JF_Aromatic_amine_metabolism	Aromatic amine metabolism	JF	11	5	0.00591156	9	0.00120955
JF_Arsenic	Arsenic	JF	21	4	0.130754	6	0.0271357
JF_Base-Excision_Repair	Base-Excision Repair	JF	23	10	0.565829	2	0.524523
JF_BCG_Susceptibility	BCG Susceptibility	JF	8	2	0.74995	2	0.710955
JF_Carcinogen_metabolism	Carcinogen metabolism	JF	44	20	0.486131	34	0.428342
JF_Cell_cycle	Cell cycle	JF	10	7	0.341005	10	0.0725628
JF_Death_receptor_pathway	Death receptor pathway	JF	42	19	0.459598	41	0.365528
JF_DNA_repair	DNA repair	JF	72	42	0.651859	71	0.611256
JF_Double_Strand_Break_Repair	Double Strand Break Repair	JF	36	6	0.81598	7	0.474472
JF_Microarrays	Microarrays	JF	22	8	0.270352	14	0.431759
JF_Mismatch_repair	Mismatch repair	JF	10	8	0.132663	9	0.210754
JF_MMP_pathway	MMP pathway	JF	29	11	0.50191	15	0.829849
JF_Nucleotide_excision_repair	Nucleotide excision repair	JF	1	1	0.991658	1	0.990955
JF_Oxidative_damage	Oxidative damage	JF	6	5	0.441508	5	0.386834
JF_PAH_metabolism	PAH metabolism	JF	16	12	0.497186	13	0.528442
JF_PI3K-Akt_pathway	PI3K-Akt pathway	JF	14	8	0.0651256	8	0.0884422
JF_SOX4	SOX4	JF	18	12	0.778593	1	0.846131
JF_Telomere_length	Telomere length	JF	21	10	0.290553	21	0.235276
JF_VEGF	VEGF	JF	31	22	0.809045	1	0.87608
JF_WNT_signalling	WNT signalling	JF	30	10	0.229246	13	0.144322
LEU-DEG2-PWY	leucine degradation I	HumanCyc	8	7	0.689045	8	0.540503
LIPAS-PWY	triacylglycerol degradation	HumanCyc	13	8	0.880503	1	0.897789
LIPASYN-PWY	phospholipases	HumanCyc	36	28	0.775377	2	0.592864
MALATE-ASPARTATE-SHUTTLE-PWY	aspartate degradation II	HumanCyc	5	4	0.996683	1	0.965126
MANGDPMET-PWY	GDP-mannose metabolism	HumanCyc	6	4	0.68593	4	0.848442
MANNOSYL-CHITO-DOLICHOL-BIOSYNTHESIS	dolichyl-diphosphooligosaccharide biosynthesis	HumanCyc	8	3	0.165226	4	0.270754
METHIONINE-DEG1-PWY	methionine degradation I (to homocysteine)	HumanCyc	8	1	0.762513	1	0.337085
NAD-BIOSYNTHESIS-II	NAD salvage pathway II	HumanCyc	9	5	0.0149749	7	0.00331658
NADSYN-PWY	NAD biosynthesis II (from tryptophan)	HumanCyc	9	4	0.0856281	4	0.0756784
NONOXIPENT-PWY	pentose phosphate pathway (non-oxidative branch)	HumanCyc	6	6	0.872261	3	0.761709
PENTOSE-P-PWY	pentose phosphate pathway	HumanCyc	10	10	0.865829	1	0.679899
pid_41bbpathway	the 41bb-dependent immune response	BioCarta	13	6	0.38	6	0.867035
pid_a4b1_paxdep_pathway	Paxillin-dependent events mediated by a4b1	NCI-Nature Curated	19	9	0.579296	2	0.311457
pid_a4b1_paxindep_pathway	Paxillin-independent events mediated by a4b1 and a4b7	NCI-Nature Curated	23	17	0.589045	1	0.50794
pid_a6b1_a6b4_integrin_pathway	a6b1 and a6b4 Integrin signaling	NCI-Nature Curated	24	9	0.637487	3	0.377186
pid_Abortive_elongation_of_HIV_1_transcript_in_the_absence_of_Tat	Abortive elongation of HIV-1 transcript in the absence of Tat	Reactome	22	14	0.804221	1	0.724623
pid_acetaminophenpathway	mechanism of acetaminophen activity and toxicity	BioCarta	4	4	0.388643	4	0.219497
pid_Acetylcholine_Neurotransmitter_Release_Cycle	Acetylcholine Neurotransmitter Release Cycle	Reactome	11	11	0.941709	1	0.813668
pid_achpathway	role of nicotinic acetylcholine receptors in the regulation of apoptosis	BioCarta	16	13	0.478191	14	0.227035
pid_actinypathway	y branching of actin filaments	BioCarta	14	9	0.470151	14	0.210955
pid_Activated_AMPK_stimulates_fatty_acid_oxidation_in_muscle	Activated AMPK stimulates fatty-acid oxidation in muscle	Reactome	8	4	0.0434171	8	0.00170854
pid_Activation_of_ATR_in_response_to_replication_stress	Activation of ATR in response to replication stress	Reactome	35	19	0.566131	1	0.510754
pid_Activation_of_BAD_and_translocation_to_mitochondria_	Activation of BAD and translocation to mitochondria	Reactome	7	4	0.328141	7	0.250653
pid_Activation_of_caspases_through_apoptosome_mediated_cleavage	Activation of caspases through apoptosome-mediated cleavage	Reactome	5	4	0.461005	5	0.435879
pid_Activation_of_Chaperones_by_ATF6_alpha	Activation of Chaperones by ATF6-alpha	Reactome	5	4	0.784623	1	0.817286
pid_Activation_of_DNA_fragmentation_factor	Activation of DNA fragmentation factor	Reactome	6	1	0.418392	1	0.241206
pid_Activation_of_Pro_Caspase_8	Activation of Pro-Caspase 8	Reactome	9	9	0.592462	9	0.481005
pid_Activation_of_the_mRNA_upon_binding_of_the_cap_binding_complex_and_eIFs__and_subsequent_binding_to_43S	Activation of the mRNA upon binding of the cap-binding complex and eIFs, and subsequent binding to 43S	Reactome	7	5	0.167337	5	0.316683
pid_Activation_of_the_pre_replicative_complex	Activation of the pre-replicative complex	Reactome	30	18	0.321508	22	0.32392
pid_agpcrpathway	attenuation of gpcr signaling	BioCarta	12	5	0.134673	5	0.208945
pid_agrpathway	agrin in postsynaptic differentiation	BioCarta	38	18	0.224523	20	0.466935
pid_ahsppathway	hemoglobins chaperone	BioCarta	12	3	0.0615075	4	0.0531658
pid_akap13pathway	rho-selective guanine exchange factor akap13 mediates stress fiber formation	BioCarta	8	3	0.301206	1	0.0336683
pid_akap95pathway	akap95 role in mitosis and chromosome dynamics	BioCarta	13	11	0.471558	13	0.302412
pid_akapcentrosomepathway	protein kinase a at the centrosome	BioCarta	12	3	0.623317	1	0.244925
pid_aktpathway	akt signaling pathway	BioCarta	18	14	0.246131	15	0.192462
pid_AKT_phosphorylates_targets_in_the_cytosol	AKT phosphorylates targets in the cytosol	Reactome	8	5	0.648945	5	0.539196
pid_alk1pathway	ALK1 signaling events	NCI-Nature Curated	20	16	0.428844	20	0.416985
pid_alk2pathway	ALK2 signaling events	NCI-Nature Curated	7	3	0.892965	1	0.655578
pid_alkpathway	alk in cardiac myocytes	BioCarta	27	15	0.272663	27	0.180603
pid_alphasynuclein_pathway	Alpha-synuclein signaling	NCI-Nature Curated	24	5	0.829447	5	0.359899
pid_Alpha_oxidation_of_phytanate	Alpha-oxidation of phytanate	Reactome	5	2	0.290955	1	0.227437
pid_alternativepathway	alternative complement pathway	BioCarta	10	10	0.261809	10	0.128141
pid_amb2_neutrophils_pathway	amb2 Integrin signaling	NCI-Nature Curated	36	23	0.607538	36	0.657889
pid_Amino_acid_and_oligopeptide_SLC_transporters	Amino acid and oligopeptide SLC transporters	Reactome	5	3	0.141508	5	0.0754774
pid_Amino_acid_transport_across_the_plasma_membrane	Amino acid transport across the plasma membrane	Reactome	31	10	0.626332	10	0.55397
pid_AMPK_inhibits_chREBP_transcriptional_activation_activity	AMPK inhibits chREBP transcriptional activation activity	Reactome	5	3	0.00100503	3	0.00140704
pid_angiopoietinreceptor_pathway	Angiopoietin receptor Tie2-mediated signaling	NCI-Nature Curated	45	23	0.325729	32	0.504824
pid_anthraxpathway	anthrax toxin mechanism of action	BioCarta	16	8	0.503518	11	0.877688
pid_APC_Cdc20_mediated_degradation_of_Nek2A	APC-Cdc20 mediated degradation of Nek2A	Reactome	20	9	0.827035	11	0.791256
pid_APC_C_Cdc20_mediated_degradation_of_Cyclin_B	APC/C:Cdc20 mediated degradation of Cyclin B	Reactome	18	11	0.714673	16	0.716985
pid_APC_C_Cdc20_mediated_degradation_of_mitotic_proteins	APC/C:Cdc20 mediated degradation of mitotic proteins	Reactome	19	8	0.869146	17	0.783618
pid_APC_C_Cdc20_mediated_degradation_of_Securin	APC/C:Cdc20 mediated degradation of Securin	Reactome	58	33	0.653266	41	0.572362
pid_APC_C_mediated_degradation_of_cell_cycle_proteins	APC/C-mediated degradation of cell cycle proteins	Reactome	15	9	0.783618	9	0.63598
pid_Apoptotic_cleavage_of_cellular_proteins	Apoptotic cleavage of cellular proteins	Reactome	16	3	0.858492	1	0.546432
pid_Apoptotic_cleavage_of_cell_adhesion__proteins	Apoptotic cleavage of cell adhesion proteins	Reactome	11	6	0.213568	10	0.15608
pid_arappathway	adp-ribosylation factor	BioCarta	28	8	0.322312	8	0.104523
pid_arenrf2pathway	oxidative stress induced gene expression via nrf2	BioCarta	17	8	0.0162814	8	0.0489447
pid_arf6downstreampathway	Arf6 downstream pathway	NCI-Nature Curated	11	4	0.850955	1	0.446131
pid_arf6_pathway	Arf6 signaling events	NCI-Nature Curated	31	12	0.038392	21	0.0360804
pid_arf6_traffickingpathway	Arf6 trafficking events	NCI-Nature Curated	33	16	0.0842211	17	0.0358794
pid_arfpathway	tumor suppressor arf inhibits ribosomal biogenesis	BioCarta	22	17	0.281206	19	0.165427
pid_arf_3pathway	Arf1 pathway	NCI-Nature Curated	20	5	0.219899	3	0.058593
pid_ARMS_mediated_activation	ARMS-mediated activation	Reactome	9	6	0.571156	8	0.72402
pid_ar_nongenomic_pathway	Nongenotropic Androgen signaling	NCI-Nature Curated	17	11	0.483317	13	0.275879
pid_ar_pathway	Coregulation of Androgen receptor activity	NCI-Nature Curated	60	25	0.0440201	60	0.0267337
pid_ar_tf_pathway	Regulation of Androgen receptor activity	NCI-Nature Curated	48	23	0.535477	46	0.328643
pid_Aspartate__asparagine__glutamate__and_glutamine_metabolism	Aspartate, asparagine, glutamate, and glutamine metabolism	Reactome	7	5	0.930553	1	0.856784
pid_Assembly_of_the_ORC_complex_at_the_origin_of_replication	Assembly of the ORC complex at the origin of replication	Reactome	6	3	0.25608	1	0.289146
pid_Assembly_of_the_RAD51_ssDNA_nucleoprotein_complex	Assembly of the RAD51-ssDNA nucleoprotein complex	Reactome	5	5	0.74794	5	0.592161
pid_Association_of_licensing_factors_with_the_pre_replicative_complex	Association of licensing factors with the pre-replicative complex	Reactome	9	7	0.235377	8	0.149246
pid_Association_of_TriC_CCT_with_target_proteins_during_biosynthesis	Association of TriC/CCT with target proteins during biosynthesis	Reactome	9	8	0.900101	3	0.930955
pid_at1rpathway	angiotensin ii mediated activation of jnk pathway via pyk2 dependent signaling	BioCarta	34	15	0.453769	17	0.456382
pid_atf2_pathway	ATF-2 transcription factor network	NCI-Nature Curated	47	19	0.551256	7	0.28
pid_atmpathway	atm signaling pathway	BioCarta	18	13	0.957588	5	0.989849
pid_ATM_mediated_phosphorylation_of_repair_proteins	ATM mediated phosphorylation of repair proteins	Reactome	5	3	0.337085	3	0.352462
pid_atrbrcapathway	role of brca1 brca2 and atr in cancer susceptibility	BioCarta	22	14	0.565126	18	0.669648
pid_Attachment_of_GPI_anchor_to_uPAR	Attachment of GPI anchor to uPAR	Reactome	7	5	0.79608	1	0.627337
pid_aurora_a_pathway	Aurora A signaling	NCI-Nature Curated	31	15	0.166533	22	0.383015
pid_aurora_b_pathway	Aurora B signaling	NCI-Nature Curated	40	26	0.553065	36	0.47196
pid_Autodegradation_of_Cdh1_by_Cdh1_APC_C	Autodegradation of Cdh1 by Cdh1:APC/C	Reactome	57	28	0.580704	55	0.489146
pid_avb3_integrin_pathway	Integrins in angiogenesis	NCI-Nature Curated	46	24	0.437889	12	0.188241
pid_avb3_opn_pathway	Osteopontin-mediated events	NCI-Nature Curated	27	12	0.118492	13	0.345327
pid_Axonal_growth_inhibition__RHOA_activation_	Axonal growth inhibition (RHOA activation)	Reactome	5	2	0.440101	4	0.305126
pid_Axonal_growth_stimulation	Axonal growth stimulation	Reactome	5	2	0.604623	4	0.389447
pid_A_third_proteolytic_cleavage_releases_NICD	A third proteolytic cleavage releases NICD	Reactome	5	4	0.283819	4	0.408342
pid_badpathway	regulation of bad phosphorylation	BioCarta	21	11	0.532462	4	0.255879
pid_bard1pathway	brca1 dependent ub ligase activity	BioCarta	30	21	0.0259296	1	0.171357
pid_barrestinpathway	ÃŸ-arrestins in gpcr desensitization	BioCarta	25	11	0.222412	7	0.287638
pid_barrestinsrcpathway	roles of ÃŸ arrestin dependent recruitment of src kinases in gpcr signaling	BioCarta	21	4	0.587136	1	0.30402
pid_barrmapkpathway	role of ÃŸ-arrestins in the activation and targeting of map kinases	BioCarta	17	5	0.888141	1	0.263317
pid_Basigin_interactions	Basigin interactions	Reactome	6	2	0.182613	4	0.0705528
pid_bcellsurvivalpathway	b cell survival pathway	BioCarta	13	9	0.826734	1	0.259799
pid_bcrpathway	bcr signaling pathway	BioCarta	31	14	0.19206	7	0.060603
pid_bcr_5pathway	BCR signaling pathway	NCI-Nature Curated	66	25	0.328342	9	0.0188945
pid_Beta_catenin_phosphorylation_cascade	Beta-catenin phosphorylation cascade	Reactome	5	4	0.898191	5	0.899598
pid_Beta_oxidation_of_hexanoyl_CoA_to_butanoyl_CoA	Beta oxidation of hexanoyl-CoA to butanoyl-CoA	Reactome	5	3	0.120905	1	0.099196
pid_Beta_oxidation_of_lauroyl_CoA_to_decanoyl_CoA_CoA	Beta oxidation of lauroyl-CoA to decanoyl-CoA-CoA	Reactome	5	1	0.0903518	1	0.0905528
pid_Beta_oxidation_of_octanoyl_CoA_to_hexanoyl_CoA	Beta oxidation of octanoyl-CoA to hexanoyl-CoA	Reactome	5	1	0.159095	1	0.113568
pid_Beta_oxidation_of_pristanoyl_CoA	Beta-oxidation of pristanoyl-CoA	Reactome	8	6	0.83196	6	0.965528
pid_Beta_oxidation_of_very_long_chain_fatty_acids	Beta-oxidation of very long chain fatty acids	Reactome	6	4	0.980503	1	0.867739
pid_BH3_only_proteins_associate_with_and_inactivate_anti_apoptotic_BCL_2_members	BH3-only proteins associate with and inactivate anti-apoptotic BCL-2 members	Reactome	7	4	0.939397	7	0.743116
pid_biopeptidespathway	bioactive peptide induced signaling pathway	BioCarta	30	14	0.272764	3	0.485327
pid_bmppathway	BMP receptor signaling	NCI-Nature Curated	29	8	0.287638	6	0.0540704
pid_botulinumtoxinpathway	Effects of Botulinum toxin	NCI-Nature Curated	10	7	0.975477	10	0.994874
pid_btg2pathway	btg family proteins and cell cycle regulation	BioCarta	9	6	0.571759	1	0.720804
pid_cacampathway	ca-calmodulin-dependent protein kinase activation	BioCarta	5	3	0.122613	1	0.0230151
pid_calcineurinpathway	effects of calcineurin in keratinocyte differentiation	BioCarta	13	7	0.114975	7	0.0884422
pid_Calcitonin_like_ligand_receptors	Calcitonin-like ligand receptors	Reactome	5	3	0.0398995	3	0.0839196
pid_cardiacegfpathway	role of egf receptor transactivation by gpcrs in cardiac hypertrophy	BioCarta	33	13	0.578995	3	0.290151
pid_carm1pathway	transcription regulation by methyltransferase of carm1	BioCarta	13	13	0.647638	13	0.444121
pid_carmerpathway	carm1 and regulation of the estrogen receptor	BioCarta	12	7	0.700704	1	0.562111
pid_caspasepathway	caspase cascade in apoptosis	BioCarta	23	19	0.787236	1	0.719095
pid_Caspase_mediated_cleavage_of_cytoskeletal_proteins	Caspase-mediated cleavage of cytoskeletal proteins	Reactome	11	1	0.707035	1	0.102714
pid_caspase_pathway	Caspase cascade in apoptosis	NCI-Nature Curated	47	29	0.833668	1	0.423116
pid_cb1rpathway	metabolism of anandamide an endogenous cannabinoid	BioCarta	7	6	0.309347	6	0.572563
pid_cblpathway	cbl mediated ligand-induced downregulation of egf receptors pathway	BioCarta	8	6	0.308442	7	0.325427
pid_ccr3pathway	ccr3 signaling in eosinophils	BioCarta	23	9	0.945327	2	0.799799
pid_ccr5pathway	pertussis toxin-insensitive ccr5 signaling in macrophage	BioCarta	7	3	0.182211	4	0.188543
pid_CD28_dependent_PI3K_Akt_signaling	CD28 dependent PI3K/Akt signaling	Reactome	14	4	0.887136	1	0.244623
pid_CD28_dependent_Vav1_pathway	CD28 dependent Vav1 pathway	Reactome	5	3	0.599598	1	0.245528
pid_cd40pathway	cd40l signaling pathway	BioCarta	9	8	0.602513	8	0.648643
pid_cd40_pathway	CD40/CD40L signaling	NCI-Nature Curated	26	16	0.62995	1	0.214573
pid_cd8tcrdownstreampathway	Downstream signaling in naÃ¯ve CD8+ T cells	NCI-Nature Curated	43	17	0.344322	4	0.196382
pid_cd8tcrpathway	TCR signaling in naÃ¯ve CD8+ T cells	NCI-Nature Curated	48	24	0.605327	47	0.223719
pid_Cdc20_Phospho_APC_C_mediated_degradation_of_Cyclin_A	Cdc20:Phospho-APC/C mediated degradation of Cyclin A	Reactome	61	30	0.685226	59	0.637688
pid_cdc25pathway	cdc25 and chk1 regulatory pathway in response to dna damage	BioCarta	7	4	0.763216	1	0.499899
pid_cdc42racpathway	role of pi3k subunit p85 in regulation of actin organization and cell migration	BioCarta	14	11	0.22593	1	0.18794
pid_cdc42_pathway	CDC42 signaling events	NCI-Nature Curated	64	19	0.959698	4	0.140704
pid_cdc42_reg_pathway	Regulation of CDC42 activity	NCI-Nature Curated	31	11	0.368442	6	0.0205025
pid_CDC6_association_with_the_ORC_origin_complex	CDC6 association with the ORC:origin complex	Reactome	8	4	0.477789	1	0.39608
pid_cdk5pathway	phosphorylation of mek1 by cdk5/p35 down regulates the map kinase pathway	BioCarta	14	8	0.309648	14	0.212261
pid_CDK_mediated_phosphorylation_and_removal_of_Cdc6	CDK-mediated phosphorylation and removal of Cdc6	Reactome	44	22	0.590151	44	0.49206
pid_cdmacpathway	cadmium induces dna synthesis and proliferation in macrophages	BioCarta	16	4	0.452864	2	0.313568
pid_CDT1_association_with_the_CDC6_ORC_origin_complex	CDT1 association with the CDC6:ORC:origin complex	Reactome	52	27	0.416683	43	0.366231
pid_cell2cellpathway	cell to cell adhesion signaling	BioCarta	11	3	0.152161	3	0.313568
pid_cellcyclepathway	cyclins and cell cycle regulation	BioCarta	23	9	0.216784	2	0.0723618
pid_Cell_surface_interactions_at_the_vascular_wall	Cell surface interactions at the vascular wall	Reactome	34	25	0.856281	6	0.579698
pid_ceramidepathway	ceramide signaling pathway	BioCarta	32	25	0.78995	31	0.875276
pid_ceramide_pathway	Ceramide signaling pathway	NCI-Nature Curated	47	36	0.831558	1	0.439899
pid_cftrpathway	cystic fibrosis transmembrane conductance regulator (cftr) and beta 2 adrenergic receptor (b2ar) pathway	BioCarta	19	8	0.352462	5	0.440402
pid_chemicalpathway	apoptotic signaling in response to dna damage	BioCarta	14	9	0.881809	13	0.845528
pid_Chemokine_receptors_bind_chemokines	Chemokine receptors bind chemokines	Reactome	14	5	0.0982915	6	0.421307
pid_Chk1_Chk2_Cds1__mediated_inactivation_of_Cyclin_B_Cdk1_complex	Chk1/Chk2(Cds1) mediated inactivation of Cyclin B:Cdk1 complex	Reactome	5	5	0.636382	5	0.631759
pid_Cholesterol_biosynthesis	Cholesterol biosynthesis	Reactome	8	4	0.546332	1	0.396884
pid_chrebppathway	chrebp regulation by carbohydrates and camp	BioCarta	26	11	0.268241	3	0.114874
pid_Chylomicron_mediated_lipid_transport	Chylomicron-mediated lipid transport	Reactome	16	5	0.108744	10	0.0682412
pid_circadianpathway	Circadian rhythm pathway	NCI-Nature Curated	13	9	0.747437	12	0.868442
pid_Citric_acid_cycle__TCA_cycle_	Citric acid cycle (TCA cycle)	Reactome	14	4	0.326533	4	0.289849
pid_ck1pathway	regulation of ck1/cdk5 by type 1 glutamate receptors	BioCarta	23	8	0.541709	9	0.822714
pid_Classical_antibody_mediated_complement_activation	Classical antibody-mediated complement activation	Reactome	5	2	0.261307	1	0.209749
pid_classicpathway	classical complement pathway	BioCarta	14	7	0.278894	13	0.299598
pid_Clathrin_derived_vesicle_budding	Clathrin derived vesicle budding	Reactome	15	6	0.021005	9	0.00180905
pid_cmyb_pathway	C-MYB transcription factor network	NCI-Nature Curated	79	26	0.50201	79	0.352764
pid_Coenzyme_A_biosynthesis	Coenzyme A biosynthesis	Reactome	5	4	0.279799	5	0.119698
pid_Common_Pathway	Common Pathway	Reactome	12	7	0.336281	12	0.231658
pid_cone_pathway	Visual signal transduction: Cones	NCI-Nature Curated	20	14	0.407236	19	0.624121
pid_Conversion_from_APC_C_Cdc20_to_APC_C_Cdh1_in_late_anaphase	Conversion from APC/C:Cdc20 to APC/C:Cdh1 in late anaphase	Reactome	16	7	0.808844	9	0.677789
pid_COPII__Coat_Protein_2__Mediated_Vesicle_Transport	COPII (Coat Protein 2) Mediated Vesicle Transport	Reactome	5	4	0.726332	5	0.520101
pid_COPI_Mediated_Transport	COPI Mediated Transport	Reactome	10	9	0.913166	10	0.95608
pid_Costimulation_by_the_CD28_family	Costimulation by the CD28 family	Reactome	7	5	0.299598	7	0.098794
pid_cpsfpathway	polyadenylation of mrna	BioCarta	5	4	0.423417	5	0.109246
pid_crebpathway	transcription factor creb and its extracellular signals	BioCarta	22	11	0.258392	21	0.143518
pid_crempathway	regulation of spermatogenesis by crem	BioCarta	10	3	0.298894	3	0.584221
pid_CRMPs_in_Sema3A_signaling	CRMPs in Sema3A signaling	Reactome	7	3	0.387437	1	0.0638191
pid_cskpathway	activation of csk by camp-dependent protein kinase inhibits signaling through the t cell receptor	BioCarta	29	16	0.287437	16	0.438894
pid_ctbp1pathway	sumoylation as a mechanism to modulate ctbp-dependent gene responses	BioCarta	7	4	0.482915	5	0.588945
pid_ctcfpathway	ctcf: first multivalent nuclear factor	BioCarta	23	8	0.0736683	8	0.0300503
pid_ctla4pathway	the co-stimulatory signal during t-cell activation	BioCarta	20	10	0.335377	10	0.261206
pid_CTLA4_inhibitory_signaling	CTLA4 inhibitory signaling	Reactome	5	3	0.709648	3	0.645729
pid_cxcr3pathway	CXCR3-mediated signaling events	NCI-Nature Curated	23	6	0.41407	6	0.16794
pid_cxcr4pathway	cxcr4 signaling pathway	BioCarta	11	6	0.0909548	7	0.126935
pid_cxcr4_pathway	CXCR4-mediated signaling events	NCI-Nature Curated	52	18	0.379296	5	0.200302
pid_Cyclin_A_B1_associated_events_during_G2_M_transition	Cyclin A/B1 associated events during G2/M transition	Reactome	9	8	0.369146	8	0.354372
pid_Cyclin_D_associated_events_in_G1	Cyclin D associated events in G1	Reactome	7	6	0.651055	7	0.396281
pid_Cyclin_E_associated_events_during_G1_S_transition_	Cyclin E associated events during G1/S transition	Reactome	6	3	0.324221	1	0.340603
pid_Cytosolic_sulfonation_of_small_molecules	Cytosolic sulfonation of small molecules	Reactome	4	2	0.634271	2	0.747638
pid_Cytosolic_tRNA_aminoacylation	Cytosolic tRNA aminoacylation	Reactome	23	7	0.0231156	8	0.0357789
pid_d4gdipathway	d4gdi signaling pathway	BioCarta	6	4	0.672663	5	0.537487
pid_DARPP_32_events	DARPP-32 events	Reactome	7	2	0.322111	6	0.117487
pid_deathpathway	induction of apoptosis through dr3 and dr4/5 death receptors	BioCarta	21	4	0.646432	1	0.179497
pid_Degradation_of_beta_catenin_by_the_destruction_complex	Degradation of beta-catenin by the destruction complex	Reactome	50	31	0.690553	50	0.58201
pid_Deoxyribonucleotide_salvage	Deoxyribonucleotide salvage	Reactome	5	5	0.124523	5	0.249447
pid_De_novo_synthesis_of_IMP	De novo synthesis of IMP	Reactome	6	5	0.18995	6	0.109648
pid_dGTP_formation	dGTP formation	Reactome	6	4	0.821407	1	0.85598
pid_Diabetes_pathways	Diabetes pathways	Reactome	17	16	0.997889	2	0.989347
pid_Digestion_of_dietary_carbohydrate	Digestion of dietary carbohydrate	Reactome	4	1	0.509749	1	0.237789
pid_Displacement_of_DNA_glycosylase_by__APE1	Displacement of DNA glycosylase by APE1	Reactome	9	6	0.637688	1	0.207739
pid_Dissolution_of_Fibrin_Clot	Dissolution of Fibrin Clot	Reactome	8	4	0.76201	4	0.945327
pid_dnafragmentpathway	apoptotic dna-fragmentation and tissue homeostasis	BioCarta	8	2	0.251859	2	0.237286
pid_Downstream_TCR_signaling	Downstream TCR signaling	Reactome	27	8	0.452563	8	0.360503
pid_Down_stream_signal_transduction	Down-stream signal transduction	Reactome	10	5	0.189045	2	0.178392
pid_dreampathway	repression of pain sensation by the transcriptional regulator dream	BioCarta	14	5	0.0231156	5	0.0777889
pid_dsppathway	regulation of map kinase pathways through dual specificity phosphatases	BioCarta	9	7	0.952362	1	0.905427
pid_E2F_enabled_inhibition_of_pre_replication_complex_formation	E2F-enabled inhibition of pre-replication complex formation	Reactome	9	5	0.663216	1	0.473367
pid_e2f_pathway	E2F transcription factor network	NCI-Nature Curated	66	27	0.333668	5	0.149045
pid_E2F_transcriptional_targets_at_G1_S	E2F transcriptional targets at G1/S	Reactome	16	6	0.326432	1	0.0709548
pid_ecadherin_keratinocyte_pathway	E-cadherin signaling in keratinocytes	NCI-Nature Curated	16	6	0.653467	1	0.359196
pid_ecadherin_nascentaj_pathway	E-cadherin signaling in the nascent adherens junction	NCI-Nature Curated	35	13	0.357588	3	0.132161
pid_ecadherin_stabilization_pathway	Stabilization and expansion of the E-cadherin adherens junction	NCI-Nature Curated	41	19	0.338794	1	0.156985
pid_ecmpathway	erk and pi-3 kinase are necessary for collagen binding in corneal epithelia	BioCarta	27	9	0.353668	10	0.262412
pid_edg1pathway	phospholipids as signalling intermediaries	BioCarta	32	21	0.574171	2	0.545528
pid_efppathway	estrogen responsive protein efp controls cell cycle and breast tumors growth	BioCarta	5	2	0.462111	2	0.708643
pid_egfpathway	egf signaling pathway	BioCarta	20	7	0.538593	2	0.403216
pid_EGFR_downregulation	EGFR downregulation	Reactome	18	10	0.0619095	12	0.0504523
pid_eicosanoidpathway	eicosanoid metabolism	BioCarta	21	10	0.68201	21	0.725427
pid_Eicosanoids	Eicosanoids	Reactome	5	4	0.597286	4	0.695276
pid_eif2pathway	regulation of eif2	BioCarta	9	6	0.0859296	7	0.0936683
pid_eif4pathway	regulation of eif-4e and p70s6 kinase	BioCarta	24	13	0.131558	22	0.134573
pid_eifpathway	eukaryotic protein translation	BioCarta	15	9	0.314472	9	0.439296
pid_Electric_Transmission_Across_Gap_Junctions	Electric Transmission Across Gap Junctions	Reactome	5	3	0.860302	1	0.606432
pid_Electron_Transport_Chain	Electron Transport Chain	Reactome	63	14	0.994975	10	0.971859
pid_Elongation_of_Intron_Containing_Transcripts_and_co_transcriptional_mRNA_splicing	Elongation of Intron-Containing Transcripts and co-transcriptional mRNA splicing	Reactome	42	26	0.362211	1	0.0722613
pid_Endogenous_sterols	Endogenous sterols	Reactome	13	10	0.147437	10	0.188241
pid_endothelinpathway	Endothelins	NCI-Nature Curated	28	15	0.861005	11	0.825025
pid_eNOS_activation	eNOS activation	Reactome	6	6	0.102915	6	0.078191
pid_epha2_fwdpathway	EPHA2 forward signaling	NCI-Nature Curated	17	7	0.335678	17	0.110352
pid_epha_fwdpathway	EPHA forward signaling	NCI-Nature Curated	14	8	0.0651256	13	0.122915
pid_ephbfwdpathway	EPHB forward signaling	NCI-Nature Curated	33	12	0.775075	3	0.417286
pid_ephrinbrevpathway	Ephrin B reverse signaling	NCI-Nature Curated	17	5	0.306432	6	0.146533
pid_ephrinb_ephbpathway	EphrinB-EPHB pathway	NCI-Nature Curated	6	3	0.335075	3	0.286935
pid_eponfkbpathway	erythropoietin mediated neuroprotection through nf-kb	BioCarta	13	7	0.13799	10	0.118894
pid_epopathway	epo signaling pathway	BioCarta	35	17	0.284422	4	0.129548
pid_eradpathway	er associated degradation (erad) pathway	BioCarta	18	9	0.123116	11	0.138191
pid_erbb1_downstream_pathway	ErbB1 downstream signaling	NCI-Nature Curated	94	42	0.146131	58	0.307035
pid_erbb1_internalization_pathway	Internalization of ErbB1	NCI-Nature Curated	29	24	0.912563	29	0.704523
pid_erbb1_receptor_proximal_pathway	EGF receptor (ErbB1) signaling pathway	NCI-Nature Curated	22	8	0.705427	9	0.823819
pid_erbb2erbb3pathway	ErbB2/ErbB3 signaling events	NCI-Nature Curated	28	5	0.148543	5	0.0898492
pid_erbb3pathway	neuroregulin receptor degredation protein-1 controls erbb3 receptor recycling	BioCarta	6	3	0.0683417	3	0.279698
pid_erbb4pathway	g-secretase mediated erbb4 signaling pathway	BioCarta	8	5	0.167739	5	0.268945
pid_erbb4_pathway	ErbB4 signaling events	NCI-Nature Curated	30	5	0.974271	1	0.609447
pid_erbb_network_pathway	ErbB receptor signaling network	NCI-Nature Curated	15	4	0.793769	4	0.606332
pid_erk5pathway	role of erk5 in neuronal survival pathway	BioCarta	26	11	0.291558	25	0.150553
pid_erkpathway	erk1/erk2 mapk signaling pathway	BioCarta	21	14	0.29608	1	0.232864
pid_er_nongenomic_pathway	Plasma membrane estrogen receptor signaling	NCI-Nature Curated	25	14	0.344925	18	0.335578
pid_Ethanol_is_oxidized_by_NAD__to_form_acetaldehyde__NADH__and_H_	Ethanol is oxidized by NAD+ to form acetaldehyde, NADH, and H+	Reactome	6	5	0.0906533	6	0.131658
pid_etspathway	mets affect on macrophage differentiation	BioCarta	18	6	0.484221	1	0.0822111
pid_et_egfrpathway	EGFR-dependent Endothelin signaling events	NCI-Nature Curated	9	4	0.967035	4	0.94402
pid_Eukaryotic_Translation_Termination	Eukaryotic Translation Termination	Reactome	83	40	0.672462	80	0.459799
pid_Exocytosis_of_Alpha_granule_	Exocytosis of Alpha granule	Reactome	42	20	0.457286	2	0.797688
pid_extrinsicpathway	extrinsic prothrombin activation pathway	BioCarta	13	7	0.152563	12	0.0843216
pid_Extrinsic_Pathway	Extrinsic Pathway	Reactome	5	2	0.259095	4	0.144121
pid_Fanconi_Anemia_pathway	Fanconi Anemia pathway	Reactome	14	7	0.421307	14	0.415879
pid_FasL__CD95L_signaling	FasL/ CD95L signaling	Reactome	5	4	0.797688	1	0.581005
pid_faspathway	fas signaling pathway (cd95)	BioCarta	38	10	0.650251	12	0.413568
pid_fbw7pathway	cyclin e destruction pathway	BioCarta	9	6	0.0905528	8	0.0143719
pid_fcer1pathway	fc epsilon receptor i signaling in mast cells	BioCarta	63	25	0.496281	20	0.408241
pid_FGFR1c_and_Klotho_ligand_binding_and_activation	FGFR1c and Klotho ligand binding and activation	Reactome	5	5	0.0288442	5	0.26
pid_fgf_pathway	FGF signaling pathway	NCI-Nature Curated	46	26	0.224422	32	0.29608
pid_fibrinolysispathway	fibrinolysis pathway	BioCarta	13	5	0.503116	2	0.723417
pid_flumazenilpathway	cardiac protection against ros	BioCarta	11	10	0.645126	1	0.240804
pid_fmlppathway	fmlp induced chemokine gene expression in hmc-1 cells	BioCarta	29	14	0.362412	1	0.277588
pid_Folding_of_actin_by_CCT_TriC	Folding of actin by CCT/TriC	Reactome	9	1	0.276181	1	0.0838191
pid_Formation_of_ATP_by_chemiosmotic_coupling	Formation of ATP by chemiosmotic coupling	Reactome	13	6	0.942814	7	0.932663
pid_Formation_of_a_pool_of_free_40S_subunits	Formation of a pool of free 40S subunits	Reactome	92	48	0.614271	90	0.437588
pid_Formation_of_HIV_1_elongation_complex_containing_HIV_1_Tat	Formation of HIV-1 elongation complex containing HIV-1 Tat	Reactome	39	26	0.631558	35	0.556482
pid_Formation_of_the_ternary_complex__and_subsequently__the_43S_complex	Formation of the ternary complex, and subsequently, the 43S complex	Reactome	46	31	0.543015	45	0.369447
pid_Formation_of_tubulin_folding_intermediates_by_CCT_TriC	Formation of tubulin folding intermediates by CCT/TriC	Reactome	8	7	0.887437	7	0.889146
pid_fosbpathway	fosb gene expression and drug abuse	BioCarta	5	2	0.123618	5	0.0433166
pid_foxm1pathway	FOXM1 transcription factor network	NCI-Nature Curated	37	25	0.774372	1	0.351256
pid_foxopathway	FoxO family signaling	NCI-Nature Curated	31	11	0.891156	1	0.843015
pid_Frs2_mediated_activation	Frs2-mediated activation	Reactome	7	5	0.678693	7	0.681307
pid_Further_platelet_releasate	Further platelet releasate	Reactome	21	12	0.0739698	13	0.473467
pid_g1pathway	cell cycle: g1/s check point	BioCarta	26	10	0.415075	1	0.176281
pid_g2pathway	cell cycle: g2/m checkpoint	BioCarta	22	10	0.744121	1	0.782814
pid_Gab1_signalosome	Gab1 signalosome	Reactome	11	7	0.0513568	7	0.0539698
pid_gabapathway	gamma-aminobutyric acid receptor life cycle pathway	BioCarta	14	6	0.0545729	6	0.214874
pid_Gamma_carboxylation_of_protein_precursors	Gamma-carboxylation of protein precursors	Reactome	9	3	0.101608	6	0.0541709
pid_gata3pathway	gata3 participate in activating the th2 cytokine genes expression	BioCarta	18	8	0.477085	1	0.1
pid_gcrpathway	corticosteroids and cardioprotection	BioCarta	23	13	0.312563	5	0.135075
pid_Generation_of_second_messenger_molecules	Generation of second messenger molecules	Reactome	12	5	0.488844	1	0.482814
pid_Generic_Transcription_Pathway	Generic Transcription Pathway	Reactome	22	1	0.942613	1	0.342312
pid_ghpathway	growth hormone signaling pathway	BioCarta	21	12	0.183417	21	0.177789
pid_gleevecpathway	inhibition of cellular proliferation by gleevec	BioCarta	22	8	0.50392	3	0.105729
pid_Global_Genomic_NER__GG_NER_	Global Genomic NER (GG-NER)	Reactome	19	18	0.312965	19	0.104322
pid_Glucagon_type_ligand_receptors	Glucagon-type ligand receptors	Reactome	14	5	0.837387	2	0.260704
pid_Gluconeogenesis	Gluconeogenesis	Reactome	16	6	0.371055	6	0.306332
pid_Glucose_Regulation_of_Insulin_Secretion	Glucose Regulation of Insulin Secretion	Reactome	12	6	0.81608	2	0.725729
pid_Glutamate_Neurotransmitter_Release_Cycle	Glutamate Neurotransmitter Release Cycle	Reactome	14	12	0.907437	13	0.967638
pid_Glycogen_breakdown__glycogenolysis_	Glycogen breakdown (glycogenolysis)	Reactome	6	4	0.164824	5	0.0759799
pid_Glycoprotein_hormones	Glycoprotein hormones	Reactome	5	3	0.754874	3	0.752965
pid_glypican_1pathway	Glypican 1 network	NCI-Nature Curated	16	11	0.370553	15	0.858995
pid_glypican_3pathway	Glypican 3 network	NCI-Nature Curated	6	3	0.118894	3	0.102412
pid_Golgi_Associated_Vesicle_Biogenesis	Golgi Associated Vesicle Biogenesis	Reactome	20	8	0.0354774	8	0.0143719
pid_gpcrpathway	signaling pathway from g-protein families	BioCarta	25	11	0.0314573	11	0.0855276
pid_GPVI_mediated_activation_cascade	GPVI-mediated activation cascade	Reactome	8	2	0.788643	2	0.248945
pid_Grb2_SOS_provides_linkage_to_MAPK_signaling_for_Intergrins_	Grb2:SOS provides linkage to MAPK signaling for Intergrins	Reactome	8	4	0.386533	2	0.422412
pid_gsk3pathway	inactivation of gsk3 by akt causes accumulation of b-catenin in alveolar macrophages	BioCarta	39	10	0.656884	7	0.230955
pid_gspathway	activation of camp-dependent protein kinase pka	BioCarta	15	6	0.592563	3	0.712864
pid_G_alpha__12_13__signalling_events	G alpha (12/13) signalling events	Reactome	7	3	0.343417	1	0.109849
pid_G_alpha__q__signalling_events	G alpha (q) signalling events	Reactome	5	2	0.223417	2	0.0901508
pid_G_beta_gamma_signalling_through_PI3Kgamma	G beta:gamma signalling through PI3Kgamma	Reactome	6	3	0.224221	4	0.364623
pid_hbxpathway	calcium signaling by hbx of hepatitis b virus	BioCarta	15	4	0.0658291	6	0.0720603
pid_hcmvpathway	human cytomegalovirus and map kinase pathways	BioCarta	16	7	0.315075	2	0.240101
pid_hdacpathway	control of skeletal myogenesis by hdac and calcium/calmodulin-dependent kinase (camk)	BioCarta	21	11	0.121608	7	0.0040201
pid_hdac_classiii_pathway	Signaling events mediated by HDAC Class III	NCI-Nature Curated	26	11	0.719095	3	0.727739
pid_hdac_classii_pathway	Signaling events mediated by HDAC Class II	NCI-Nature Curated	41	24	0.32593	3	0.0274372
pid_hdac_classi_pathway	Signaling events mediated by HDAC Class I	NCI-Nature Curated	56	18	0.854975	22	0.889749
pid_HDL_mediated_lipid_transport	HDL-mediated lipid transport	Reactome	11	5	0.532965	5	0.782714
pid_hedgehog_2pathway	Signaling events mediated by the Hedgehog family	NCI-Nature Curated	22	18	0.714372	22	0.410653
pid_hedgehog_glipathway	Hedgehog signaling events mediated by Gli proteins	NCI-Nature Curated	36	16	0.822714	1	0.863719
pid_Heme_biosynthesis	Heme biosynthesis	Reactome	6	2	0.0104523	2	0.038392
pid_her2pathway	role of erbb2 in signal transduction and oncology	BioCarta	26	14	0.482513	20	0.352161
pid_hespathway	segmentation clock	BioCarta	23	8	0.20392	22	0.126734
pid_hif1apathway	Hypoxic and oxygen homeostasis regulation of HIF-1-alpha	NCI-Nature Curated	15	8	0.340905	10	0.475276
pid_hif1_tfpathway	HIF-1-alpha transcription factor network	NCI-Nature Curated	65	39	0.157286	51	0.0486432
pid_hif2pathway	HIF-2-alpha transcription factor network	NCI-Nature Curated	29	19	0.859598	1	0.94392
pid_hifpathway	hypoxia-inducible factor in the cardivascular system	BioCarta	16	7	0.159397	9	0.244422
pid_hivnefpathway	hiv-1 nef: negative effector of fas and tnf	BioCarta	55	35	0.81809	54	0.896784
pid_HIV_1_Transcription_Elongation	HIV-1 Transcription Elongation	Reactome	30	21	0.576382	26	0.608945
pid_hnf3apathway	FOXA1 transcription factor network	NCI-Nature Curated	36	23	0.50191	32	0.697085
pid_hnf3bpathway	FOXA2 and FOXA3 transcription factor networks	NCI-Nature Curated	41	15	0.0549749	17	0.155779
pid_Hormone_ligand_binding_receptors	Hormone ligand-binding receptors	Reactome	8	1	0.971156	1	0.80191
pid_Hormone_sensitive_lipase__HSL__mediated_triacylglycerol_hydrolysis	Hormone-sensitive lipase (HSL)-mediated triacylglycerol hydrolysis	Reactome	6	3	0.690653	1	0.847136
pid_Host_Interactions_of_HIV_factors	Host Interactions of HIV factors	Reactome	43	22	0.55196	43	0.396281
pid_hsp27pathway	stress induction of hsp regulation	BioCarta	14	8	0.198794	11	0.532764
pid_hswisnfpathway	chromatin remodeling by hswi/snf atp-dependent complexes	BioCarta	16	6	0.775879	1	0.184724
pid_ifnapathway	ifn alpha signaling pathway	BioCarta	9	8	0.70794	9	0.716281
pid_ifngpathway	ifn gamma signaling pathway	BioCarta	32	17	0.184221	28	0.378693
pid_igf1mtorpathway	skeletal muscle hypertrophy is regulated via akt-mtor pathway	BioCarta	25	14	0.28804	21	0.193065
pid_igf1pathway	igf-1 signaling pathway	BioCarta	20	3	0.324523	3	0.116985
pid_igf1rpathway	multiple antiapoptotic pathways from igf-1r signaling lead to bad phosphorylation	BioCarta	13	7	0.551558	2	0.200402
pid_igf1_pathway	IGF1 pathway	NCI-Nature Curated	30	19	0.297186	21	0.519095
pid_il10pathway	il-10 anti-inflammatory signaling pathway	BioCarta	13	9	0.154271	1	0.262111
pid_il12pathway	il12 and stat4 dependent signaling pathway in th1 development	BioCarta	14	6	0.807538	6	0.93608
pid_il12_2pathway	IL12-mediated signaling events	NCI-Nature Curated	57	15	0.903417	1	0.780503
pid_il12_stat4pathway	IL12 signaling mediated by STAT4	NCI-Nature Curated	26	12	0.137286	12	0.663015
pid_il1pathway	IL1-mediated signaling events	NCI-Nature Curated	31	11	0.371256	11	0.296281
pid_il1rpathway	signal transduction through il1r	BioCarta	36	12	0.601709	1	0.442412
pid_il22bppathway	il22 soluble receptor signaling pathway	BioCarta	11	4	0.773367	4	0.755276
pid_il23pathway	IL23-mediated signaling events	NCI-Nature Curated	37	19	0.341809	1	0.523518
pid_il27pathway	IL27-mediated signaling events	NCI-Nature Curated	26	11	0.245427	11	0.642111
pid_il2pathway	il 2 signaling pathway	BioCarta	14	7	0.403618	1	0.540503
pid_il2rbpathway	il-2 receptor beta chain in t cell activation	BioCarta	47	18	0.171055	4	0.040804
pid_il2_1pathway	IL2-mediated signaling events	NCI-Nature Curated	38	13	0.650754	5	0.164322
pid_il2_pi3kpathway	IL2 signaling events mediated by PI3K	NCI-Nature Curated	35	19	0.248543	29	0.251759
pid_il2_stat5pathway	IL2 signaling events mediated by STAT5	NCI-Nature Curated	28	11	0.147337	3	0.0904523
pid_il3pathway	il 3 signaling pathway	BioCarta	11	4	0.518794	1	0.224322
pid_il4pathway	il 4 signaling pathway	BioCarta	14	10	0.0447236	13	0.0450251
pid_il4_2pathway	IL4-mediated signaling events	NCI-Nature Curated	60	21	0.584422	3	0.25206
pid_il6pathway	il 6 signaling pathway	BioCarta	13	9	0.38191	1	0.528643
pid_il6_7pathway	IL6-mediated signaling events	NCI-Nature Curated	43	16	0.489849	6	0.138693
pid_il7pathway	il-7 signal transduction	BioCarta	16	12	0.657889	2	0.346734
pid_Immunoregulatory_interactions_between_a_Lymphoid_and_a_non_Lymphoid_cell	Immunoregulatory interactions between a Lymphoid and a non-Lymphoid cell	Reactome	47	28	0.863719	1	0.794975
pid_Inactivation_of_APC_C_via_direct_inhibition_of_the_APC_C_complex	Inactivation of APC/C via direct inhibition of the APC/C complex	Reactome	18	2	0.84	2	0.673367
pid_Inactivation_of_Cdc42_and_Rac	Inactivation of Cdc42 and Rac	Reactome	6	4	0.642613	4	0.676884
pid_Inhibition_of_replication_initiation_of_damaged_DNA_by_Rb_E2F1	Inhibition of replication initiation of damaged DNA by Rb/E2F1	Reactome	7	7	0.270653	7	0.0788945
pid_insulinpathway	insulin signaling pathway	BioCarta	11	6	0.346533	2	0.166131
pid_insulin_glucose_pathway	Insulin-mediated glucose transport	NCI-Nature Curated	18	7	0.453065	7	0.770251
pid_insulin_pathway	Insulin Pathway	NCI-Nature Curated	43	20	0.229548	33	0.366332
pid_Insulin_Synthesis_and_Secretion	Insulin Synthesis and Secretion	Reactome	39	8	0.95809	3	0.602915
pid_Integration_of_energy_metabolism	Integration of energy metabolism	Reactome	8	5	0.518995	1	0.723015
pid_integrinpathway	integrin signaling pathway	BioCarta	33	9	0.633166	9	0.448442
pid_Integrin_alphaIIbbeta3_signaling	Integrin alphaIIbbeta3 signaling	Reactome	8	5	0.190352	6	0.168543
pid_Integrin_cell_surface_interactions	Integrin cell surface interactions	Reactome	55	35	0.281106	43	0.523015
pid_intrinsicpathway	intrinsic prothrombin activation pathway	BioCarta	23	13	0.267136	23	0.253467
pid_Intrinsic_Pathway	Intrinsic Pathway	Reactome	17	7	0.15397	11	0.234774
pid_irespathway	internal ribosome entry pathway	BioCarta	18	11	0.64804	1	0.231256
pid_Isoleucine_catabolism	Isoleucine catabolism	Reactome	5	4	0.894372	1	0.785729
pid_keratinocytepathway	keratinocyte differentiation	BioCarta	53	23	0.961206	1	0.635075
pid_kitpathway	Signaling events mediated by Stem cell factor receptor (c-Kit)	NCI-Nature Curated	52	26	0.53598	3	0.582211
pid_Late_Phase_of_HIV_Life_Cycle	Late Phase of HIV Life Cycle	Reactome	28	18	0.618794	3	0.524422
pid_lectinpathway	lectin induced complement pathway	BioCarta	12	10	0.626935	12	0.434573
pid_leptinpathway	reversal of insulin resistance by leptin	BioCarta	10	5	0.0169849	10	0.00281407
pid_Leucine_catabolism	Leucine catabolism	Reactome	6	6	0.498894	6	0.344724
pid_Leukotriene_synthesis	Leukotriene synthesis	Reactome	6	3	0.272764	3	0.557487
pid_lis1pathway	lissencephaly gene (lis1) in neuronal migration and development	BioCarta	39	17	0.655879	25	0.590553
pid_lkb1_pathway	LKB1 signaling events	NCI-Nature Curated	35	15	0.225226	2	0.219397
pid_longevitypathway	the igf-1 receptor and longevity	BioCarta	13	8	0.268141	2	0.208241
pid_Loss_of_proteins_required_for_interphase_microtubule_organization_from_the_centrosome	Loss of proteins required for interphase microtubule organizationÂ from the centrosome	Reactome	62	36	0.289447	61	0.535678
pid_lpa4_pathway	LPA4-mediated signaling events	NCI-Nature Curated	5	2	0.290452	4	0.110251
pid_lymphangiogenesis_pathway	VEGFR3 signaling in lymphatic endothelium	NCI-Nature Curated	19	11	0.0270352	12	0.12201
pid_Lysine_catabolism	Lysine catabolism	Reactome	6	2	0.0867337	2	0.0476382
pid_lysophospholipid_pathway	LPA receptor mediated events	NCI-Nature Curated	48	21	0.175879	22	0.309347
pid_Lysosome_Vesicle_Biogenesis	Lysosome Vesicle Biogenesis	Reactome	10	6	0.00311558	7	<0.0001
pid_malpathway	role of mal in rho-mediated activation of srf	BioCarta	19	13	0.798492	13	0.834975
pid_mapkpathway	mapkinase signaling pathway	BioCarta	56	21	0.59005	2	0.445327
pid_mapktrkpathway	Trk receptor signaling mediated by the MAPK pathway	NCI-Nature Curated	26	15	0.222312	25	0.109548
pid_Maturation_of_Notch_precursor_via_proteolytic_cleavage	Maturation of Notch precursor via proteolytic cleavage	Reactome	5	2	0.483015	3	0.519196
pid_mbdpathway	mechanisms of transcriptional repression by dna methylation	BioCarta	11	6	0.874472	1	0.934874
pid_mcalpainpathway	mcalpain and friends in cell motility	BioCarta	29	11	0.514774	14	0.645025
pid_mcmpathway	cdk regulation of dna replication	BioCarta	18	9	0.187638	2	0.0339698
pid_mef2dpathway	role of mef2d in t-cell apoptosis	BioCarta	30	14	0.342915	14	0.227538
pid_melanocytepathway	melanocyte development and pigmentation pathway	BioCarta	13	7	0.49196	13	0.536583
pid_Metabolism_of_folate_and_pterines	Metabolism of folate and pterines	Reactome	8	6	0.597789	1	0.493367
pid_Methylation	Methylation	Reactome	5	3	0.0151759	3	0.0456281
pid_met_pathway	Signaling events activated by Hepatocyte Growth Factor Receptor (c-Met)	NCI-Nature Curated	54	26	0.326734	7	0.234573
pid_mhcpathway	antigen processing and presentation	BioCarta	12	6	0.360101	2	0.143618
pid_MicroRNA__miRNA__Biogenesis	MicroRNA (miRNA) Biogenesis	Reactome	16	12	0.833668	12	0.925126
pid_mitochondrial_fatty_acid_beta_oxidation_of_saturated_fatty_acids	mitochondrial fatty acid beta-oxidation of saturated fatty acids	Reactome	7	3	0.180302	1	0.140201
pid_mitochondrial_fatty_acid_beta_oxidation_of_unsaturated_fatty_acids	mitochondrial fatty acid beta-oxidation of unsaturated fatty acids	Reactome	6	2	0.582211	2	0.720402
pid_Mitochondrial_tRNA_aminoacylation	Mitochondrial tRNA aminoacylation	Reactome	20	11	0.141407	7	0.0657286
pid_mitochondriapathway	role of mitochondria in apoptotic signaling	BioCarta	13	10	0.653467	13	0.419196
pid_Mitotic_Metaphase_Anaphase_Transition	Mitotic Metaphase/Anaphase Transition	Reactome	8	3	0.00432161	3	0.0186935
pid_Mitotic_Prometaphase	Mitotic Prometaphase	Reactome	83	11	0.273166	12	0.0375879
pid_mitrpathway	signal dependent regulation of myogenesis by corepressor mitr	BioCarta	7	3	0.780201	5	0.837387
pid_mprpathway	how progesterone initiates the oocyte maturation	BioCarta	22	10	0.649849	1	0.165025
pid_mRNA_3__end_processing	mRNA 3'-end processing	Reactome	34	18	0.628744	1	0.281206
pid_mRNA_Capping	mRNA Capping	Reactome	26	20	0.564422	22	0.571658
pid_mRNA_Processing	mRNA Processing	Reactome	8	5	0.191457	8	0.0744724
pid_mRNA_Splicing___Minor_Pathway	mRNA Splicing - Minor Pathway	Reactome	42	22	0.987236	6	0.995477
pid_mrppathway	multi-drug resistance factors	BioCarta	6	2	0.913668	1	0.625829
pid_mta3pathway	downregulated of mta-3 in er-negative breast tumors	BioCarta	20	8	0.823216	8	0.934975
pid_mtorpathway	mtor signaling pathway	BioCarta	24	17	0.138794	22	0.0770854
pid_mtor_v2pathway	mTOR signaling pathway	NCI-Nature Curated	43	19	0.176683	28	0.203819
pid_MyD88_cascade	MyD88 cascade	Reactome	9	8	0.906734	1	0.810754
pid_myosinpathway	pkc-catalyzed phosphorylation of inhibitory phosphoprotein of myosin phosphatase	BioCarta	21	7	0.734372	7	0.663618
pid_M_G1_Transition	M/G1 Transition	Reactome	15	7	0.369246	2	0.224322
pid_M_Phase	M Phase	Reactome	7	2	0.0504523	2	0.101206
pid_ncadherinpathway	N-cadherin signaling events	NCI-Nature Curated	28	10	0.830754	3	0.46392
pid_NCAM1_interactions	NCAM1 interactions	Reactome	6	4	0.574472	5	0.692764
pid_NCAM_signaling_for_neurite_out_growth	NCAM signaling for neurite out-growth	Reactome	10	8	0.584824	8	0.48191
pid_ndkdynaminpathway	endocytotic role of ndk phosphins and dynamin	BioCarta	16	6	0.523015	1	0.198894
pid_Nectin_Necl__trans_heterodimerization	Nectin/Necl trans heterodimerization	Reactome	7	1	0.794975	1	0.211658
pid_nectin_pathway	Nectin adhesion pathway	NCI-Nature Curated	28	5	0.576884	5	0.0584925
pid_Nef_and_signal_transduction	Nef and signal transduction	Reactome	8	5	0.813869	8	0.835879
pid_Nef_Mediated_CD4_Down_regulation	Nef Mediated CD4 Down-regulation	Reactome	7	3	0.078392	3	0.0259296
pid_Nef_Mediated_CD8_Down_regulation	Nef Mediated CD8 Down-regulation	Reactome	5	2	0.0349749	2	0.0173869
pid_Nef_mediated_downregulation_of_MHC_class_I_complex_cell_surface_expression	Nef mediated downregulation of MHC class I complex cell surface expression	Reactome	5	4	0.323216	4	0.303317
pid_Negative_Regulation_of_Glucokinase_by_Glucokinase_Regulatory_Protein	Negative Regulation of Glucokinase by Glucokinase Regulatory Protein	Reactome	29	19	0.611457	4	0.457588
pid_Negative_regulation_of_the_PI3K_AKT_network	Negative regulation of the PI3K/AKT network	Reactome	5	3	0.233065	4	0.173568
pid_nephrin_neph1_pathway	Nephrin/Neph1 signaling in the kidney podocyte	NCI-Nature Curated	18	13	0.705528	16	0.785427
pid_NEP_NS2_Interacts_with_the_Cellular_Export_Machinery	NEP/NS2 Interacts with the Cellular Export Machinery	Reactome	29	18	0.625729	3	0.538291
pid_nfatpathway	nfat and hypertrophy of the heart	BioCarta	42	17	0.118593	6	0.0109548
pid_nfat_3pathway	Role of Calcineurin-dependent NFAT signaling in lymphocytes	NCI-Nature Curated	36	16	0.514874	3	0.0336683
pid_nfat_tfpathway	Calcineurin-regulated NFAT-dependent transcription in lymphocytes	NCI-Nature Curated	47	16	0.411759	1	0.228241
pid_nfkappabalternativepathway	Alternative NF-kappaB pathway	NCI-Nature Curated	6	4	0.462412	5	0.357085
pid_nfkappabatypicalpathway	Atypical NF-kappaB pathway	NCI-Nature Curated	14	8	0.0706533	9	0.0480402
pid_nfkappabcanonicalpathway	Canonical NF-kappaB pathway	NCI-Nature Curated	23	10	0.30392	10	0.291256
pid_nfkbpathway	nf-kb signaling pathway	BioCarta	20	14	0.70603	8	0.79608
pid_NF_kB_is_activated_and_signals_survival	NF-kB is activated and signals survival	Reactome	9	3	0.429246	3	0.618392
pid_ngfpathway	nerve growth factor pathway (ngf)	BioCarta	17	6	0.283216	3	0.108643
pid_Nicotinate_metabolism	Nicotinate metabolism	Reactome	12	4	0.133668	4	0.112864
pid_nkcellspathway	ras-independent pathway in nk cell-mediated cytotoxicity	BioCarta	22	4	0.159397	4	0.0990955
pid_no1pathway	actions of nitric oxide in the heart	BioCarta	39	20	0.507337	21	0.446231
pid_no2il12pathway	no2-dependent il-12 pathway in nk cells	BioCarta	9	9	0.831357	4	0.850151
pid_Nonhomologous_End_joining__NHEJ_	Nonhomologous End-joining (NHEJ)	Reactome	5	2	0.0847236	1	0.119296
pid_Norepinephrine_Neurotransmitter_Release_Cycle	Norepinephrine Neurotransmitter Release Cycle	Reactome	12	8	0.976181	1	0.937085
pid_nos1pathway	nitric oxide signaling pathway	BioCarta	14	7	0.0950754	7	0.411256
pid_notchpathway	proteolysis and signaling pathway of notch	BioCarta	6	2	0.490854	2	0.561508
pid_npcpathway	mechanism of protein import into the nucleus	BioCarta	12	7	0.700503	1	0.612965
pid_npp1pathway	regulators of bone mineralization	BioCarta	11	8	0.820804	2	0.209548
pid_NRAGE_signals_death_through_JNK	NRAGE signals death through JNK	Reactome	6	6	0.507136	6	0.517688
pid_NRIF_signals_cell_death_from_the_nucleus	NRIF signals cell death from the nucleus	Reactome	6	5	0.70995	6	0.574874
pid_nthipathway	nfkb activation by nontypeable hemophilus influenzae	BioCarta	29	15	0.345628	18	0.619598
pid_Nuclear_import_of_Rev_protein	Nuclear import of Rev protein	Reactome	29	19	0.571457	3	0.53608
pid_Orc1_removal_from_chromatin	Orc1 removal from chromatin	Reactome	58	29	0.496985	42	0.387136
pid_Orexin_and_neuropeptides_FF_and_QRFP_bind_to_their_respective_receptors	Orexin and neuropeptides FF and QRFP bind to their respective receptors	Reactome	6	2	0.122111	1	0.0871357
pid_Ornithine_metabolism	Ornithine metabolism	Reactome	6	3	0.149246	3	0.386231
pid_Other_semaphorin_interactions	Other semaphorin interactions	Reactome	14	8	0.831457	13	0.804623
pid_Oxidative_decarboxylation_of_pyruvate_to_acetyl_CoA_by_pyruvate_dehydrogenase	Oxidative decarboxylation of pyruvate to acetyl CoA by pyruvate dehydrogenase	Reactome	5	4	0.774673	5	0.844221
pid_p130Cas_linkage_to_MAPK_signaling_for_integrins	p130Cas linkage to MAPK signaling for integrins	Reactome	8	2	0.351457	2	0.40392
pid_p27pathway	regulation of p27 phosphorylation during cell cycle progression	BioCarta	12	9	0.039196	10	0.0565829
pid_P2Y_receptors	P2Y receptors	Reactome	12	5	0.598492	7	0.664523
pid_p35alzheimerspathway	deregulation of cdk5 in alzheimers disease	BioCarta	6	3	0.16794	3	0.120201
pid_p38alphabetadownstreampathway	Signaling mediated by p38-alpha and p38-beta	NCI-Nature Curated	31	15	0.131558	30	0.461005
pid_p38alphabetapathway	Regulation of p38-alpha and p38-beta	NCI-Nature Curated	18	8	0.672864	3	0.748744
pid_p38gammadeltapathway	Signaling mediated by p38-gamma and p38-delta	NCI-Nature Curated	11	6	0.91206	2	0.978392
pid_p38mapkpathway	p38 mapk signaling pathway	BioCarta	30	17	0.14201	29	0.186734
pid_p38_mk2pathway	p38 signaling mediated by MAPKAP kinases	NCI-Nature Curated	14	8	0.121206	11	0.128241
pid_p38_mkk3_6pathway	p38 MAPK signaling pathway	NCI-Nature Curated	18	11	0.419095	18	0.796181
pid_p53hypoxiapathway	hypoxia and p53 in the cardiovascular system	BioCarta	20	14	0.60593	16	0.832261
pid_p53pathway	p53 signaling pathway	BioCarta	13	5	0.719095	1	0.113266
pid_p53regulationpathway	p53 pathway	NCI-Nature Curated	48	22	0.300302	1	0.255779
pid_p75ntrpathway	p75(NTR)-mediated signaling	NCI-Nature Curated	56	24	0.486533	53	0.33809
pid_p75NTR_recruits_signalling_complexes	p75NTR recruits signalling complexes	Reactome	9	1	0.483518	1	0.15206
pid_p75NTR_signals_via_NF_kB	p75NTR signals via NF-kB	Reactome	6	3	0.809648	1	0.75196
pid_Packaging_Of_Telomere_Ends	Packaging Of Telomere Ends	Reactome	8	8	0.933266	1	0.806734
pid_par1pathway	thrombin signaling and protease-activated receptors	BioCarta	25	7	0.58402	7	0.450251
pid_parkinpathway	role of parkin in ubiquitin-proteasomal pathway	BioCarta	9	8	0.701005	1	0.45196
pid_Pausing_and_recovery_of_HIV_1_elongation	Pausing and recovery of HIV-1 elongation	Reactome	30	18	0.829146	2	0.642513
pid_pcafpathway	the information processing pathway at the ifn beta enhancer	BioCarta	29	15	0.119397	17	0.218894
pid_pdgfpathway	pdgf signaling pathway	BioCarta	25	7	0.530955	3	0.21598
pid_pdgfrapathway	PDGFR-alpha signaling pathway	NCI-Nature Curated	22	16	0.50402	18	0.281709
pid_pdgfrbpathway	PDGFR-beta signaling pathway	NCI-Nature Curated	39	22	0.166633	31	0.0972864
pid_PD_1_signaling	PD-1 signaling	Reactome	6	2	0.50603	2	0.670955
pid_PECAM1_interactions	PECAM1 interactions	Reactome	7	4	0.692764	1	0.262111
pid_pelp1pathway	pelp1 modulation of estrogen receptor activity	BioCarta	5	5	0.238995	5	0.356583
pid_Pentose_phosphate_pathway__hexose_monophosphate_shunt_	Pentose phosphate pathway (hexose monophosphate shunt)	Reactome	7	2	0.78603	1	0.521608
pid_Peptide_chain_elongation	Peptide chain elongation	Reactome	83	40	0.697889	81	0.382513
pid_Peptide_ligand_binding_receptors	Peptide ligand-binding receptors	Reactome	22	12	0.678693	1	0.676382
pid_pgc1apathway	regulation of pgc-1a	BioCarta	17	10	0.0351759	12	0.0111558
pid_Phenylalanine_and_tyrosine_catabolism	Phenylalanine and tyrosine catabolism	Reactome	7	5	0.726734	1	0.226935
pid_Phosphorylase_kinase_activates_glycogen_phosphorylase	Phosphorylase kinase activates glycogen phosphorylase	Reactome	8	7	0.201809	7	0.0669347
pid_Phosphorylation_of_CD3_and_TCR_zeta_chains	Phosphorylation of CD3 and TCR zeta chains	Reactome	9	4	0.188643	1	0.22
pid_Phosphorylation_of_the_APC_C	Phosphorylation of the APC/C	Reactome	17	10	0.776382	2	0.667136
pid_pi3kciaktpathway	Class I PI3K signaling events mediated by Akt	NCI-Nature Curated	24	15	0.684623	23	0.735578
pid_pi3kcipathway	Class I PI3K signaling events	NCI-Nature Curated	17	10	0.390151	15	0.280503
pid_pi3kplctrkpathway	Trk receptor signaling mediated by PI3K and PLC-gamma	NCI-Nature Curated	26	13	0.117186	25	0.061005
pid_PI3K_AKT_signalling	PI3K/AKT signalling	Reactome	11	9	0.923819	1	0.716884
pid_pitx2pathway	multi-step regulation of transcription by pitx2	BioCarta	27	16	0.383116	25	0.268141
pid_pkcpathway	activation of pkc through g-protein coupled receptors	BioCarta	11	5	0.334975	8	0.422714
pid_plateletapppathway	platelet amyloid precursor protein pathway	BioCarta	13	8	0.624523	1	0.446231
pid_Platelet_Aggregation__Plug_Formation_	Platelet Aggregation (Plug Formation)	Reactome	5	2	0.214874	4	0.591055
pid_plcepathway	phospholipase c-epsilon pathway	BioCarta	11	4	0.386231	4	0.45196
pid_plcpathway	phospholipase c signaling pathway	BioCarta	5	3	0.272563	4	0.189648
pid_plk1_pathway	PLK1 signaling events	NCI-Nature Curated	45	21	0.123719	36	0.108442
pid_plk3pathway	regulation of cell cycle progression by plk3	BioCarta	18	15	0.910955	1	0.691558
pid_plk3_pathway	PLK3 signaling events	NCI-Nature Curated	6	1	0.0766834	1	0.0267337
pid_pmlpathway	regulation of transcriptional activity by pml	BioCarta	11	4	0.898492	4	0.912161
pid_Polymerase_switching_on_the_C_strand_of_the_telomere	Polymerase switching on the C-strand of the telomere	Reactome	14	4	0.120905	9	0.329045
pid_Post_chaperonin_tubulin_folding_pathway	Post-chaperonin tubulin folding pathway	Reactome	5	3	0.544824	3	0.616784
pid_pparapathway	mechanism of gene regulation by peroxisome proliferators via ppara	BioCarta	39	22	0.29005	2	0.33005
pid_ppargpathway	role of ppar-gamma coactivators in obesity and thermogenesis	BioCarta	9	7	0.73196	7	0.820603
pid_pparpathway	basic mechanism of action of ppara pparb(d) and pparg and effects on gene expression	BioCarta	5	2	0.654171	2	0.584121
pid_prc2pathway	the prc2 complex sets long-term gene silencing through modification of histone tails	BioCarta	14	7	0.444121	11	0.506332
pid_Prefoldin_mediated_transfer_of_substrate__to_CCT_TriC	Prefoldin mediated transfer of substrate to CCT/TriC	Reactome	14	7	0.741809	13	0.862814
pid_Presynaptic_phase_of_homologous_DNA_pairing_and_strand_exchange	Presynaptic phase of homologous DNA pairing and strand exchange	Reactome	6	6	0.785226	6	0.718392
pid_prionpathway	prion pathway	BioCarta	17	13	0.217387	14	0.329146
pid_prlsignalingeventspathway	Signaling events mediated by PRL	NCI-Nature Curated	21	10	0.410151	1	0.142513
pid_Processing_of_Capped_Intron_Containing_Pre_mRNA	Processing of Capped Intron-Containing Pre-mRNA	Reactome	34	26	0.479397	1	0.061005
pid_Processive_synthesis_on_the_C_strand_of_the_telomere	Processive synthesis on the C-strand of the telomere	Reactome	6	1	0.678191	1	0.496683
pid_Processive_synthesis_on_the_lagging_strand	Processive synthesis on the lagging strand	Reactome	10	3	0.173568	3	0.301508
pid_Prostanoid_ligand_receptors	Prostanoid ligand receptors	Reactome	7	5	0.822111	7	0.785427
pid_proteasomepathway	proteasome complex	BioCarta	23	8	0.039598	8	0.137387
pid_ps1pathway	Presenilin action in Notch and Wnt signaling	NCI-Nature Curated	45	21	0.581307	2	0.345025
pid_ptc1pathway	sonic hedgehog receptor ptc1 regulates cell cycle	BioCarta	9	2	0.439497	2	0.337085
pid_ptdinspathway	phosphoinositides and their downstream targets	BioCarta	21	9	0.335779	4	0.0561809
pid_ptenpathway	pten dependent cell cycle arrest and apoptosis	BioCarta	15	8	0.511156	1	0.244322
pid_ptp1bpathway	Signaling events mediated by PTP1B	NCI-Nature Curated	44	22	0.471256	7	0.561005
pid_Purine_biosynthesis	Purine biosynthesis	Reactome	8	4	0.929548	1	0.888442
pid_pyk2pathway	links between pyk2 and map kinases	BioCarta	26	11	0.555578	15	0.425729
pid_Pyrimidine_biosynthesis__interconversion_	Pyrimidine biosynthesis (interconversion)	Reactome	9	5	0.97809	1	0.941005
pid_Pyrimidine_salvage_reactions	Pyrimidine salvage reactions	Reactome	7	7	0.960603	3	0.975477
pid_rac1pathway	rac1 cell motility signaling pathway	BioCarta	36	12	0.126935	13	0.0475377
pid_rac1_pathway	RAC1 signaling pathway	NCI-Nature Curated	51	14	0.839095	16	0.887739
pid_raccpathway	ion channels and their functional role in vascular endothelium	BioCarta	31	17	0.519899	21	0.777688
pid_raccycdpathway	influence of ras and rho proteins on g1 to s transition	BioCarta	28	20	0.217889	21	0.0878392
pid_ranbp2pathway	sumoylation by ranbp2 regulates transcriptional repression	BioCarta	17	5	0.402412	1	0.360804
pid_ranklpathway	bone remodeling	BioCarta	16	13	0.806332	14	0.819296
pid_ranmspathway	role of ran in mitotic spindle regulation	BioCarta	11	7	0.476683	11	0.494573
pid_ranpathway	cycling of ran in nucleocytoplasmic transport	BioCarta	9	4	0.570955	1	0.501307
pid_rarrxrpathway	nuclear receptors coordinate the activities of chromatin remodeling complexes and coactivators to facilitate initiation of transcription in carcinoma cells	BioCarta	15	10	0.862814	1	0.735477
pid_raspathway	ras signaling pathway	BioCarta	20	4	0.462915	4	0.120402
pid_rbpathway	rb tumor suppressor/checkpoint signaling in response to dna damage	BioCarta	13	6	0.782513	1	0.631055
pid_rb_1pathway	Regulation of retinoblastoma protein	NCI-Nature Curated	52	25	0.205226	1	0.327437
pid_Receptor_ligand_binding_initiates_the_second_proteolytic_cleavage_of_Notch_receptor	Receptor-ligand binding initiates the second proteolytic cleavage of Notch receptor	Reactome	5	2	0.516583	3	0.563719
pid_reckpathway	inhibition of matrix metalloproteinases	BioCarta	8	3	0.681407	6	0.618794
pid_Recognition_and_association_of_DNA_glycosylase_with_site_containing_an_affected_pyrimidine	Recognition and association of DNA glycosylase with site containing an affected pyrimidine	Reactome	5	3	0.598191	1	0.659397
pid_Recruitment_of_mitotic_centrosome_proteins_and_complexes	Recruitment of mitotic centrosome proteins and complexes	Reactome	68	41	0.174975	67	0.410653
pid_Recruitment_of_NuMA_to_mitotic_centrosomes	Recruitment of NuMA to mitotic centrosomes	Reactome	11	8	0.253065	11	0.113769
pid_Recruitment_of_repair_and_signaling_proteins_to_double_strand_breaks	Recruitment of repair and signaling proteins to double-strand breaks	Reactome	5	3	0.207437	3	0.290352
pid_Recycling_of_bile_acids_and_salts	Recycling of bile acids and salts	Reactome	11	3	0.189749	3	0.121005
pid_Recycling_of_eIF2_GDP	Recycling of eIF2:GDP	Reactome	8	3	0.0286432	4	0.0565829
pid_reelinpathway	Reelin signaling pathway	NCI-Nature Curated	29	19	0.297889	29	0.19809
pid_Regulated_proteolysis_of_p75NTR	Regulated proteolysis of p75NTR	Reactome	6	4	0.452261	4	0.527236
pid_Regulation_of_activated_PAK_2p34_by_proteasome_mediated_degradation	Regulation of activated PAK-2p34 by proteasome mediated degradation	Reactome	42	21	0.607236	42	0.430352
pid_Regulation_of_activated_PAK_2p34_by_proteasome_mediated_degradation1	Regulation of activated PAK-2p34 by proteasome mediated degradation	Reactome	43	22	0.560905	43	0.358492
pid_Regulation_of_APC_C_activators_between_G1_S_and_early_anaphase	Regulation of APC/C activators between G1/S and early anaphase	Reactome	20	3	0.517889	1	0.263417
pid_Regulation_of_beta_cell_development	Regulation of beta-cell development	Reactome	6	4	0.518995	1	0.535176
pid_Regulation_of_gene_expression_in_beta_cells	Regulation of gene expression in beta cells	Reactome	13	5	0.0209045	6	0.0337688
pid_Regulation_of_gene_expression_in_early_pancreatic_precursor_cells	Regulation of gene expression in early pancreatic precursor cells	Reactome	6	1	0.775377	1	0.539598
pid_Regulation_of_gene_expression_in_late_stage__branching_morphogenesis__pancreatic_bud_precursor_cells	Regulation of gene expression in late stage (branching morphogenesis) pancreatic bud precursor cells	Reactome	6	5	0.725126	5	0.686935
pid_Regulation_of_Insulin_like_Growth_Factor__IGF__Activity_by_Insulin_like_Growth_Factor_Binding_Proteins__IGFBPs_	Regulation of Insulin-like Growth Factor (IGF) Activity by Insulin-like Growth Factor Binding Proteins (IGFBPs)	Reactome	12	9	0.377889	3	0.213869
pid_Regulation_of_Insulin_Secretion	Regulation of Insulin Secretion	Reactome	7	6	0.572362	1	0.329749
pid_Regulation_of_Insulin_Secretion_by_Acetylcholine	Regulation of Insulin Secretion by Acetylcholine	Reactome	7	2	0.843015	2	0.481809
pid_Regulation_of_Insulin_Secretion_by_Glucagon_like_Peptide_1	Regulation of Insulin Secretion by Glucagon-like Peptide-1	Reactome	12	9	0.634271	12	0.340804
pid_Regulation_of_Lipid_Metabolism_by_Peroxisome_proliferator_activated_receptor_alpha__PPARalpha_	Regulation of Lipid Metabolism by Peroxisome proliferator-activated receptor alpha (PPARalpha)	Reactome	7	5	0.0139698	5	0.0366834
pid_Regulation_of_ornithine_decarboxylase__ODC_	Regulation of ornithine decarboxylase (ODC)	Reactome	45	15	0.453869	34	0.369347
pid_Regulation_of_pyruvate_dehydrogenase_complex__PDC_	Regulation of pyruvate dehydrogenase complex (PDC)	Reactome	6	5	0.789146	6	0.782111
pid_Regulation_of_the_Fanconi_anemia_pathway	Regulation of the Fanconi anemia pathway	Reactome	5	3	0.515377	5	0.296482
pid_reg_gr_pathway	Glucocorticoid receptor regulatory network	NCI-Nature Curated	70	11	0.792965	2	0.0826131
pid_relapathway	acetylation and deacetylation of rela in nucleus	BioCarta	5	4	0.17407	4	0.461608
pid_Release_of_eIF4E	Release of eIF4E	Reactome	6	3	0.848844	5	0.785528
pid_Removal_of_aminoterminal_propeptides_from_gamma_carboxylated_proteins	Removal of aminoterminal propeptides from gamma-carboxylated proteins	Reactome	9	3	0.129548	6	0.0596985
pid_Removal_of_DNA_patch_containing_abasic_residue	Removal of DNA patch containing abasic residue	Reactome	7	1	0.816985	1	0.543819
pid_Removal_of_licensing_factors_from_origins	Removal of licensing factors from origins	Reactome	59	31	0.444824	49	0.357286
pid_Removal_of_the_Flap_Intermediate	Removal of the Flap Intermediate	Reactome	14	5	0.347337	12	0.334472
pid_Removal_of_the_Flap_Intermediate_from_the_C_strand	Removal of the Flap Intermediate from the C-strand	Reactome	10	3	0.660603	3	0.679497
pid_Repair_synthesis_of_patch__27_30_bases_long__by_DNA_polymerase	Repair synthesis of patch ~27-30 bases long by DNA polymerase	Reactome	15	7	0.684221	9	0.762412
pid_Resolution_of_AP_sites_via_the_multiple_nucleotide_patch_replacement_pathway	Resolution of AP sites via the multiple-nucleotide patch replacement pathway	Reactome	6	5	0.775276	1	0.541508
pid_retinoic_acid_pathway	Retinoic acid receptors-mediated signaling	NCI-Nature Curated	25	14	0.747337	23	0.546633
pid_Retrograde_neurotrophin_signalling	Retrograde neurotrophin signalling	Reactome	9	4	0.00924623	4	0.019196
pid_ret_pathway	Signaling events regulated by Ret tyrosine kinase	NCI-Nature Curated	36	16	0.618492	6	0.129447
pid_Rev_mediated_nuclear_export_of_HIV_1_RNA	Rev-mediated nuclear export of HIV-1 RNA	Reactome	31	19	0.656683	3	0.56593
pid_rhoa_reg_pathway	Regulation of RhoA activity	NCI-Nature Curated	47	21	0.462915	9	0.0203015
pid_rhodopsinpathway	visual signal transduction	BioCarta	13	4	0.0190955	5	0.0262312
pid_rhodopsin_pathway	Visual signal transduction: Rods	NCI-Nature Curated	21	10	0.197387	13	0.46392
pid_rhopathway	rho cell motility signaling pathway	BioCarta	32	11	0.110653	12	0.199296
pid_Ribonucleotide_salvage	Ribonucleotide salvage	Reactome	9	7	0.146131	7	0.332764
pid_Ribosomal_scanning_and_start_codon_recognition	Ribosomal scanning and start codon recognition	Reactome	53	25	0.369749	52	0.253769
pid_rnapathway	double stranded rna induced gene expression	BioCarta	14	4	0.526231	5	0.497688
pid_rnapol3pathway	rna polymerase iii transcription	BioCarta	8	5	0.655578	2	0.711256
pid_RNA_Polymerase_III_Transcription	RNA Polymerase III Transcription	Reactome	12	6	0.994372	1	0.863417
pid_RNA_Polymerase_III_Transcription_Initiation_From_Type_1_Promoter	RNA Polymerase III Transcription Initiation From Type 1 Promoter	Reactome	21	3	0.897789	1	0.569749
pid_RNA_Polymerase_III_Transcription_Initiation_From_Type_2_Promoter	RNA Polymerase III Transcription Initiation From Type 2 Promoter	Reactome	20	3	0.858593	1	0.539899
pid_RNA_Polymerase_III_Transcription_Initiation_From_Type_3_Promoter	RNA Polymerase III Transcription Initiation From Type 3 Promoter	Reactome	22	14	0.687337	1	0.588241
pid_RNA_Polymerase_III_Transcription_Termination	RNA Polymerase III Transcription Termination	Reactome	17	6	0.365829	1	0.491357
pid_RNA_Polymerase_II_Transcription_Elongation	RNA Polymerase II Transcription Elongation	Reactome	40	27	0.587035	36	0.483417
pid_RNA_Polymerase_I_Chain_Elongation	RNA Polymerase I Chain Elongation	Reactome	19	10	0.200302	18	0.0922613
pid_RNA_Polymerase_I_Promoter_Escape	RNA Polymerase I Promoter Escape	Reactome	19	10	0.172764	18	0.0953769
pid_RNA_Polymerase_I_Transcription	RNA Polymerase I Transcription	Reactome	18	10	0.157286	17	0.0679397
pid_RNA_Polymerase_I_Transcription_Initiation	RNA Polymerase I Transcription Initiation	Reactome	23	6	0.35397	22	0.131558
pid_RNA_Polymerase_I_Transcription_Termination	RNA Polymerase I Transcription Termination	Reactome	20	12	0.171055	19	0.0731658
pid_RNA_Pol_II_CTD_phosphorylation_and_interaction_with_CE1	RNA Pol II CTD phosphorylation and interaction with CE	Reactome	24	10	0.570251	20	0.521407
pid_rxr_vdr_pathway	RXR and RAR heterodimerization with other nuclear receptor	NCI-Nature Curated	15	8	0.402613	1	0.515477
pid_s1ppathway	srebp control of lipid synthesis	BioCarta	7	3	0.197889	1	0.114573
pid_s1p_meta_pathway	Sphingosine 1-phosphate (S1P) pathway	NCI-Nature Curated	11	9	0.884623	11	0.917487
pid_s1p_s1p1_pathway	S1P1 pathway	NCI-Nature Curated	13	12	0.787236	13	0.879698
pid_s1p_s1p2_pathway	S1P2 pathway	NCI-Nature Curated	15	10	0.772663	1	0.239095
pid_s1p_s1p3_pathway	S1P3 pathway	NCI-Nature Curated	17	16	0.717186	17	0.718693
pid_s1p_s1p4_pathway	S1P4 pathway	NCI-Nature Curated	7	6	0.683719	7	0.521307
pid_S6K1_mediated_signalling	S6K1-mediated signalling	Reactome	5	2	0.813266	5	0.869849
pid_S6K1_signalling	S6K1 signalling	Reactome	5	2	0.513769	2	0.428844
pid_salmonellapathway	how does salmonella hijack a cell	BioCarta	10	7	0.505729	10	0.589347
pid_sam68pathway	regulation of splicing through sam68	BioCarta	10	8	0.525025	1	0.436985
pid_SCF_beta_TrCP_mediated_degradation_of_Emi1	SCF-beta-TrCP mediated degradation of Emi1	Reactome	45	23	0.629045	45	0.435477
pid_SCF_Skp2__mediated_degradation_of_p27_p21	SCF(Skp2)-mediated degradation of p27/p21	Reactome	46	24	0.508844	46	0.385126
pid_Sema3A_PAK_dependent_Axon_repulsion	Sema3A PAK dependent Axon repulsion	Reactome	7	3	0.528844	1	0.0652261
pid_SEMA3A_Plexin_repulsion_signaling_by_inhibiting_Integrin_adhesion	SEMA3A-Plexin repulsion signaling by inhibiting Integrin adhesion	Reactome	10	5	0.227337	2	0.0592965
pid_Sema4D_induced_cell_migration_and_growth_cone_collapse	Sema4D induced cell migration and growth-cone collapse	Reactome	8	4	0.279899	5	0.383518
pid_Sema4D_in_semaphorin_signaling	Sema4D in semaphorin signaling	Reactome	6	1	0.701508	1	0.380704
pid_Sema4D_mediated_inhibition_of_cell_attachment_and_migration	Sema4D mediated inhibition of cell attachment and migration	Reactome	8	3	0.534271	3	0.393266
pid_Semaphorin_interactions	Semaphorin interactions	Reactome	5	3	0.559397	1	0.0559799
pid_Serotonin_Neurotransmitter_Release_Cycle	Serotonin Neurotransmitter Release Cycle	Reactome	9	7	0.974874	9	0.985829
pid_setpathway	granzyme a mediated apoptosis pathway	BioCarta	12	11	0.670553	1	0.499497
pid_Shc_events_in_EGFR_signaling	Shc events in EGFR signaling	Reactome	5	3	0.68603	5	0.73799
pid_Signaling_by_EGFR	Signaling by EGFR	Reactome	6	3	0.612663	1	0.599899
pid_Signaling_by_PDGF	Signaling by PDGF	Reactome	5	1	0.905226	1	0.689045
pid_Signaling_by_TGF_beta	Signaling by TGF beta	Reactome	7	2	0.338794	2	0.420503
pid_Signaling_in_Immune_system	Signaling in Immune system	Reactome	6	2	0.502613	1	0.243116
pid_Signalling_to_RAS	Signalling to RAS	Reactome	5	3	0.599899	3	0.503216
pid_Signal_attenuation	Signal attenuation	Reactome	9	5	0.33809	5	0.502714
pid_skp2e2fpathway	e2f1 destruction pathway	BioCarta	10	6	0.194874	1	0.0569849
pid_SMAC_mediated_dissociation_of_IAP_caspase_complexes_	SMAC-mediated dissociation of IAP:caspase complexes	Reactome	5	5	0.657286	5	0.512965
pid_smad2_3nuclearpathway	Regulation of nuclear SMAD2/3 signaling	NCI-Nature Curated	70	26	0.230955	39	0.458593
pid_smad2_3pathway	Regulation of cytoplasmic and nuclear SMAD2/3 signaling	NCI-Nature Curated	13	8	0.0256281	9	0.078191
pid_smpathway	spliceosomal assembly	BioCarta	8	6	0.417889	1	0.253769
pid_smrtepathway	map kinase inactivation of smrt corepressor	BioCarta	17	8	0.828342	1	0.584121
pid_snRNP_Assembly	snRNP Assembly	Reactome	48	29	0.796784	4	0.642714
pid_soddpathway	sodd/tnfr1 signaling pathway	BioCarta	8	3	0.897387	3	0.92191
pid_Sphingolipid_metabolism	Sphingolipid metabolism	Reactome	16	5	0.0948744	5	0.232462
pid_sppapathway	aspirin blocks signaling pathway involved in platelet activation	BioCarta	17	9	0.479196	1	0.799799
pid_sprypathway	sprouty regulation of tyrosine kinase signals	BioCarta	19	13	0.461106	19	0.54392
pid_stat3pathway	stat3 signaling pathway	BioCarta	5	5	0.895075	1	0.818191
pid_stathminpathway	stathmin and breast cancer resistance to antimicrotubule agents	BioCarta	13	5	0.239095	13	0.449749
pid_stresspathway	tnf/stress related signaling	BioCarta	23	10	0.605427	10	0.856884
pid_Striated_Muscle_Contraction	Striated Muscle Contraction	Reactome	7	3	0.655276	1	0.667839
pid_sumopathway	basic mechanisms of sumoylation	BioCarta	6	5	0.336784	6	0.132663
pid_Switching_of_origins_to_a_post_replicative_state	Switching of origins to a post-replicative state	Reactome	48	29	0.58794	40	0.35608
pid_syndecan_1_pathway	Syndecan-1-mediated signaling events	NCI-Nature Curated	15	12	0.00140704	12	0.00924623
pid_syndecan_2_pathway	Syndecan-2-mediated signaling events	NCI-Nature Curated	31	19	0.00482412	31	0.0078392
pid_syndecan_3_pathway	Syndecan-3-mediated signaling events	NCI-Nature Curated	16	11	0.706432	6	0.794472
pid_syndecan_4_pathway	Syndecan-4-mediated signaling events	NCI-Nature Curated	30	18	0.185729	24	0.121608
pid_Synthesis_of_bile_acids_and_bile_salts	Synthesis of bile acids and bile salts	Reactome	10	5	0.668442	1	0.422211
pid_Synthesis_of_bile_acids_and_bile_salts_via_24_hydroxycholesterol	Synthesis of bile acids and bile salts via 24-hydroxycholesterol	Reactome	10	5	0.668442	1	0.429347
pid_Synthesis_of_bile_acids_and_bile_salts_via_27_hydroxycholesterol	Synthesis of bile acids and bile salts via 27-hydroxycholesterol	Reactome	6	3	0.658794	3	0.934874
pid_Synthesis_of_bile_acids_and_bile_salts_via_7alpha_hydroxycholesterol	Synthesis of bile acids and bile salts via 7alpha-hydroxycholesterol	Reactome	15	2	0.707337	2	0.42593
pid_Synthesis_of_DNA	Synthesis of DNA	Reactome	7	1	0.434975	1	0.119397
pid_Synthesis_of_glycosylphosphatidylinositol__GPI_	Synthesis of glycosylphosphatidylinositol (GPI)	Reactome	16	7	0.549849	15	0.449849
pid_Synthesis_of_phosphatidic_acid_from_lysophosphatidic_acid	Synthesis of phosphatidic acid from lysophosphatidic acid	Reactome	5	5	0.876583	5	0.927739
pid_Synthesis__Secretion__and_Deacylation_of_Ghrelin	Synthesis, Secretion, and Deacylation of Ghrelin	Reactome	16	2	0.730251	2	0.431256
pid_Tachykinin_receptors_bind_tachykinins	Tachykinin receptors bind tachykinins	Reactome	5	4	0.0101508	4	0.0504523
pid_tall1pathway	yaci and bcma stimulation of b cell immune responses	BioCarta	8	2	0.770352	1	0.394673
pid_Tat_mediated_elongation_of_the_HIV_1_transcript	Tat-mediated elongation of the HIV-1 transcript	Reactome	37	24	0.666633	8	0.515879
pid_Tat_mediated_HIV_1_elongation_arrest_and_recovery_	Tat-mediated HIV-1 elongation arrest and recovery	Reactome	29	17	0.873166	2	0.629648
pid_tcrapathway	lck and fyn tyrosine kinases in initiation of tcr activation	BioCarta	13	5	0.569246	3	0.436281
pid_tcrcalciumpathway	Calcium signaling in the CD4+ TCR pathway	NCI-Nature Curated	24	9	0.248141	1	0.0598995
pid_tcrjnkpathway	JNK signaling in the CD4+ TCR pathway	NCI-Nature Curated	12	11	0.838894	1	0.468844
pid_tcrpathway	t cell receptor signaling pathway	BioCarta	55	26	0.0437186	31	0.0351759
pid_tcrraspathway	Ras signaling in the CD4+ TCR pathway	NCI-Nature Curated	9	4	0.907739	1	0.493166
pid_tcr_pathway	TCR signaling in naÃ¯ve CD4+ T cells	NCI-Nature Curated	61	33	0.282814	59	0.0240201
pid_telomerasepathway	Regulation of Telomerase	NCI-Nature Curated	67	38	0.973065	1	0.530452
pid_Telomere_C_strand_synthesis_initiation	Telomere C-strand synthesis initiation	Reactome	6	3	0.359397	6	0.138794
pid_Telomere_C_strand__Lagging_Strand__Synthesis	Telomere C-strand (Lagging Strand) Synthesis	Reactome	9	3	0.0919598	3	0.225829
pid_Telomere_Extension_By_Telomerase	Telomere Extension By Telomerase	Reactome	6	1	0.372362	1	0.119095
pid_telpathway	telomeres telomerase cellular aging and immortality	BioCarta	15	7	0.608241	2	0.198693
pid_tercpathway	overview of telomerase rna component gene hterc transcriptional regulation	BioCarta	6	6	0.837186	1	0.912764
pid_Terminal_pathway_of_complement	Terminal pathway of complement	Reactome	7	7	0.390553	7	0.25608
pid_tertpathway	overview of telomerase protein component gene htert transcriptional regulation	BioCarta	10	1	0.591156	1	0.117085
pid_tffpathway	trefoil factors initiate mucosal healing	BioCarta	36	23	0.454171	35	0.384422
pid_tgfbpathway	tgf beta signaling pathway	BioCarta	19	11	0.519598	16	0.491156
pid_tgfbrpathway	TGF-beta receptor signaling	NCI-Nature Curated	50	15	0.442613	48	0.291457
pid_tidpathway	chaperones modulate interferon signaling pathway	BioCarta	17	10	0.041206	13	0.272663
pid_Tie2_Signaling	Tie2 Signaling	Reactome	10	5	0.707638	1	0.289849
pid_Tight_junction_interactions	Tight junction interactions	Reactome	6	3	0.498593	3	0.81407
pid_tnfpathway	TNF receptor signaling pathway	NCI-Nature Curated	37	22	0.769146	35	0.833568
pid_tnfr1pathway	tnfr1 signaling pathway	BioCarta	17	14	0.979899	17	0.994874
pid_tnfr2pathway	tnfr2 signaling pathway	BioCarta	12	8	0.366533	9	0.810553
pid_TNF_signaling	TNF signaling	Reactome	7	6	0.720905	6	0.880302
pid_tollpathway	toll-like receptor pathway	BioCarta	35	22	0.887437	25	0.901508
pid_Toll_Like_Receptor_4__TLR4__Cascade	Toll Like Receptor 4 (TLR4) Cascade	Reactome	6	5	0.549146	6	0.474975
pid_Toll_Like_Receptor_9__TLR9__Cascade	Toll Like Receptor 9 (TLR9) Cascade	Reactome	5	4	0.56201	5	0.410854
pid_tpopathway	tpo signaling pathway	BioCarta	24	3	0.546734	3	0.182613
pid_TRAF6_Mediated_Induction_of_the_antiviral_cytokine_IFN_alpha_beta_cascade	TRAF6 Mediated Induction of the antiviral cytokine IFN-alpha/beta cascade	Reactome	14	6	0.924925	1	0.785528
pid_Trafficking_of_AMPA_receptors	Trafficking of AMPA receptors	Reactome	6	4	0.80995	6	0.838593
pid_Trafficking_of_GluR2_containing_AMPA_receptors	Trafficking of GluR2-containing AMPA receptors	Reactome	5	2	0.143518	2	0.148342
pid_trail_pathway	TRAIL signaling pathway	NCI-Nature Curated	20	17	0.51005	1	0.218593
pid_TRAIL__signaling	TRAIL signaling	Reactome	6	5	0.764824	1	0.542915
pid_TRAM_Cascade	TRAM Cascade	Reactome	7	6	0.125829	6	0.145327
pid_Transcription_coupled_NER__TC_NER_	Transcription-coupled NER (TC-NER)	Reactome	27	22	0.256482	23	0.15196
pid_Transcription_of_the_HIV_genome	Transcription of the HIV genome	Reactome	38	16	0.22794	6	0.168844
pid_Transformation_of_lanosterol_to_cholesterol	Transformation of lanosterol to cholesterol	Reactome	10	5	0.574171	8	0.506131
pid_Translation_initiation_complex_formation	Translation initiation complex formation	Reactome	53	32	0.476181	52	0.305729
pid_Translocation_of_ZAP_70_to_Immunological_synapse	Translocation of ZAP-70 to Immunological synapse	Reactome	7	2	0.739598	2	0.74392
pid_Transmembrane_transport_of_small_molecules	Transmembrane transport of small molecules	Reactome	5	4	0.244623	1	0.18392
pid_Transport_of_gamma_carboxylated_protein_precursors_from_the_endoplasmic_reticulum_to_the_Golgi_apparatus	Transport of gamma-carboxylated protein precursors from the endoplasmic reticulum to the Golgi apparatus	Reactome	8	3	0.118191	7	0.0401005
pid_Transport_of_Mature_mRNA_Derived_from_an_Intronless_Transcript	Transport of Mature mRNA Derived from an Intronless Transcript	Reactome	35	22	0.584925	3	0.616583
pid_Transport_of_Mature_mRNA_derived_from_an_Intron_Containing_Transcript	Transport of Mature mRNA derived from an Intron-Containing Transcript	Reactome	51	28	0.703618	4	0.386131
pid_Transport_of_Mature_Transcript_to_Cytoplasm	Transport of Mature Transcript to Cytoplasm	Reactome	30	18	0.643317	3	0.530754
pid_Transport_of_nucleosides_and_free_purine_and_pyrimidine_bases_across_the_plasma_membrane	Transport of nucleosides and free purine and pyrimidine bases across the plasma membrane	Reactome	5	1	0.688643	1	0.46392
pid_Transport_of_Ribonucleoproteins_into_the_Host_Nucleus	Transport of Ribonucleoproteins into the Host Nucleus	Reactome	29	21	0.662814	3	0.537588
pid_Transport_of_the_SLBP_Dependant_Mature_mRNA	Transport of the SLBP Dependant Mature mRNA	Reactome	33	21	0.489045	4	0.291457
pid_Transport_of_the_SLBP_independent_Mature_mRNA	Transport of the SLBP independent Mature mRNA	Reactome	32	20	0.577688	3	0.565528
pid_trkapathway	trka receptor signaling pathway	BioCarta	13	7	0.20402	9	0.137789
pid_trkrpathway	Neurotrophic factor-mediated Trk receptor signaling	NCI-Nature Curated	48	20	0.817186	1	0.098794
pid_Tryptophan_catabolism	Tryptophan catabolism	Reactome	6	5	0.908945	6	0.968744
pid_tsp1pathway	tsp-1 induced apoptosis in microvascular endothelial cell	BioCarta	7	6	0.912563	1	0.955578
pid_tubbypathway	g-protein signaling through tubby proteins	BioCarta	10	5	0.192864	2	0.442111
pid_txa2pathway	Thromboxane A2 receptor signaling	NCI-Nature Curated	29	10	0.72201	28	0.705628
pid_Ubiquitin_dependent_degradation_of_Cyclin_D1	Ubiquitin-dependent degradation of Cyclin D1	Reactome	44	23	0.624623	44	0.488945
pid_Ubiquitin_Mediated_Degradation_of_Phosphorylated_Cdc25A	Ubiquitin Mediated Degradation of Phosphorylated Cdc25A	Reactome	43	21	0.611558	43	0.464523
pid_ucalpainpathway	ucalpain and friends in cell spread	BioCarta	17	8	0.100101	8	0.231658
pid_Unknown	Unknown	Reactome	5	3	0.202412	4	0.251357
pid_Unwinding_of_DNA	Unwinding of DNA	Reactome	11	1	0.68201	1	0.198492
pid_Urea_synthesis	Urea synthesis	Reactome	6	1	0.755779	1	0.538492
pid_Valine_catabolism	Valine catabolism	Reactome	6	2	0.466734	2	0.584824
pid_vdrpathway	control of gene expression by vitamin d receptor	BioCarta	27	20	0.57608	26	0.501508
pid_vegfpathway	vegf hypoxia and angiogenesis	BioCarta	29	12	0.229849	12	0.186533
pid_vegfr1_2_pathway	Signaling events mediated by VEGFR1 and VEGFR2	NCI-Nature Curated	61	45	0.655477	54	0.453166
pid_vegfr1_pathway	VEGFR1 specific signals	NCI-Nature Curated	26	18	0.20603	24	0.0131658
pid_Vif_mediated_degradation_of_APOBEC3G	Vif-mediated degradation of APOBEC3G	Reactome	46	28	0.585126	46	0.529246
pid_Viral_dsRNA_TLR3_TRIF_Complex_Activates_RIP1	Viral dsRNA:TLR3:TRIF Complex Activates RIP1	Reactome	7	3	0.504322	1	0.542312
pid_Viral_dsRNA_TLR3_TRIF_Complex_Activates_TBK1	Viral dsRNA:TLR3:TRIF Complex Activates TBK1	Reactome	5	4	0.0894472	4	0.227337
pid_Viral_Messenger_RNA_Synthesis	Viral Messenger RNA Synthesis	Reactome	64	43	0.488342	1	0.104121
pid_Viral_mRNA_Translation	Viral mRNA Translation	Reactome	83	54	0.81005	81	0.586231
pid_Vitamins	Vitamins	Reactome	6	4	0.625729	6	0.651055
pid_Vitamin_D__calciferol__metabolism	Vitamin D (calciferol) metabolism	Reactome	7	4	0.208442	2	0.23206
pid_vobesitypathway	visceral fat deposits and the metabolic syndrome	BioCarta	8	5	0.832864	1	0.929246
pid_Vpr_mediated_nuclear_import_of_PICs	Vpr-mediated nuclear import of PICs	Reactome	30	22	0.643618	3	0.555377
pid_Vpu_mediated_degradation_of_CD4	Vpu mediated degradation of CD4	Reactome	45	23	0.630854	45	0.398794
pid_vWF_interaction_with_collagen	vWF interaction with collagen	Reactome	5	1	0.330854	1	0.173166
pid_wntlrp6pathway	wnt lrp6 signalling	BioCarta	7	4	0.460905	4	0.772663
pid_wntpathway	wnt signaling pathway	BioCarta	30	6	0.414472	6	0.099196
pid_wnt_calcium_pathway	Noncanonical Wnt signaling pathway	NCI-Nature Curated	12	8	0.394573	8	0.70201
pid_wnt_canonical_pathway	Canonical Wnt signaling pathway	NCI-Nature Curated	31	16	0.364422	25	0.173065
pid_wnvpathway	west nile virus	BioCarta	9	5	0.85005	9	0.773266
pid_Xanthine_formation	Xanthine formation	Reactome	5	5	0.191759	5	0.352764
pid_Xenobiotics	Xenobiotics	Reactome	13	2	0.566633	2	0.398995
pid__2_LTR_circle_formation	2-LTR circle formation	Reactome	6	1	0.341608	1	0.124724
PWY-0	putrescine degradation III	HumanCyc	5	1	0.0586935	1	0.0748744
PWY-2161	folate polyglutamylation I	HumanCyc	5	3	0.945327	1	0.978291
PWY-2201	folate transformations	HumanCyc	10	5	0.65206	10	0.419497
PWY-2501	fatty acid &alpha;-oxidation	HumanCyc	10	4	0.870754	6	0.907739
PWY-3561	choline biosynthesis III	HumanCyc	9	8	0.318492	9	0.743216
PWY-3661	glycine betaine degradation	HumanCyc	9	3	0.394171	3	0.37799
PWY-4041	&gamma;-glutamyl cycle	HumanCyc	10	7	0.810854	1	0.674472
PWY-4061	glutathione-mediated detoxification	HumanCyc	18	6	0.446231	6	0.599397
PWY-4081	glutathione redox reactions I	HumanCyc	8	5	0.729347	5	0.624925
PWY-4261	glycerol degradation IV	HumanCyc	5	3	0.202714	3	0.251859
PWY-4983	citrulline-nitric oxide cycle	HumanCyc	7	5	0.280302	6	0.467236
PWY-4984	urea cycle	HumanCyc	6	1	0.734372	1	0.555377
PWY-5004	superpathway of citrulline metabolism	HumanCyc	16	7	0.644322	7	0.869849
PWY-5030	histidine degradation III	HumanCyc	7	2	0.60402	1	0.0159799
PWY-5041	S-adenosyl-L-methionine cycle II	HumanCyc	6	5	0.972965	1	0.957286
PWY-5067	glycogen biosynthesis II (from UDP-D-Glucose)	HumanCyc	6	2	0.513166	5	0.355779
PWY-5130	2-oxobutanoate degradation I	HumanCyc	8	6	0.369246	8	0.319598
PWY-5143	fatty acid activation	HumanCyc	11	6	0.761106	1	0.49407
PWY-5189	tetrapyrrole biosynthesis II	HumanCyc	5	2	0.0523618	3	0.0455276
PWY-5328	superpathway of methionine degradation	HumanCyc	23	11	0.691156	4	0.396884
PWY-5451	acetone degradation I (to methylglyoxal)	HumanCyc	7	5	0.614171	6	0.596784
PWY-5481	pyruvate fermentation to lactate	HumanCyc	5	3	0.461005	5	0.417688
PWY-5484	glycolysis II	HumanCyc	20	2	0.825126	2	0.498291
PWY-5659	GDP-mannose biosynthesis	HumanCyc	6	4	0.479196	4	0.625226
PWY-5667	CDP-diacylglycerol biosynthesis I	HumanCyc	14	11	0.838794	1	0.170151
PWY-5687	pyrimidine ribonucleotides interconversion	HumanCyc	10	7	0.883216	2	0.859095
PWY-5690	TCA cycle variation III (eukaryotic)	HumanCyc	21	6	0.128442	8	0.226231
PWY-5767	glycogen degradation III	HumanCyc	8	5	0.347236	8	0.172161
PWY-5910	superpathway of geranylgeranyldiphosphate biosynthesis I (via mevalonate)	HumanCyc	13	11	0.926633	1	0.933166
PWY-5920	heme biosynthesis II	HumanCyc	9	3	0.0139698	3	0.0239196
PWY-5941	glycogen degradation II	HumanCyc	7	6	0.403819	7	0.273769
PWY-5996	oleate biosynthesis II (animals)	HumanCyc	7	1	0.905829	1	0.820302
PWY-6000	&gamma;-linolenate biosynthesis II (animals)	HumanCyc	9	4	0.764824	1	0.481106
PWY-6030	serotonin and melatonin biosynthesis	HumanCyc	4	2	0.0213065	2	0.040603
PWY-6061	bile acid biosynthesis, neutral pathway	HumanCyc	9	4	0.215678	1	0.376281
PWY-6074	zymosterol biosynthesis	HumanCyc	6	3	0.216482	3	0.320201
PWY-6125	guanosine nucleotides de novo biosynthesis	HumanCyc	14	9	0.907739	2	0.932462
PWY-6126	adenosine nucleotides de novo biosynthesis	HumanCyc	19	10	0.773568	12	0.888945
PWY-6281	selenocysteine biosynthesis II (archaea and eukaryotes)	HumanCyc	6	6	0.763317	1	0.429548
PWY-6292	cysteine biosynthesis III (mammalia)	HumanCyc	10	1	0.93196	1	0.458492
PWY-6307	tryptophan degradation X (mammalian, via tryptamine)	HumanCyc	6	1	0.387638	1	0.316382
PWY-6309	tryptophan degradation XI (mammalian, via kynurenine)	HumanCyc	9	8	0.994573	1	0.995377
PWY-6313	serotonin degradation	HumanCyc	5	1	0.533568	1	0.482613
PWY-6318	phenylalanine degradation IV (mammalian, via side chain)	HumanCyc	5	5	0.866834	5	0.964724
PWY-6342	noradrenaline and adrenaline degradation	HumanCyc	7	2	0.180302	2	0.313568
PWY-6351	D-myo-inositol (1,4,5)-trisphosphate biosynthesis	HumanCyc	26	9	0.943618	1	0.723618
PWY-6352	3-phosphoinositide biosynthesis	HumanCyc	28	11	0.425126	1	0.50804
PWY-6353	purine degradation IV (aerobic)	HumanCyc	14	8	0.596181	11	0.635879
PWY-6358	superpathway of D-myo-inositol (1,4,5)-trisphosphate metabolism	HumanCyc	19	9	0.0452261	11	0.239698
PWY-6362	1D-myo-inositol hexakisphosphate biosynthesis II (mammalian)	HumanCyc	15	6	0.249045	1	0.482312
PWY-6363	D-myo-inositol (1,4,5)-trisphosphate degradation	HumanCyc	13	6	0.114975	7	0.402211
PWY-6364	D-myo-inositol (1,3,4)-trisphosphate biosynthesis	HumanCyc	14	6	0.197286	1	0.437286
PWY-6367	D-myo-inositol-5-phosphate metabolism	HumanCyc	19	6	0.961809	1	0.663518
PWY-6368	3-phosphoinositide degradation	HumanCyc	19	6	0.694774	1	0.55608
PWY-6369	inositol pyrophosphates biosynthesis	HumanCyc	7	6	0.646332	1	0.653367
PWY-841	purine nucleotides de novo biosynthesis II	HumanCyc	11	7	0.33809	11	0.0939698
PWY-922	mevalonate pathway I	HumanCyc	10	8	0.930653	10	0.964221
PWY0-162	pyrimidine ribonucleotides de novo biosynthesis	HumanCyc	13	7	0.622613	7	0.707337
PWY0-163	salvage pathways of pyrimidine ribonucleotides	HumanCyc	16	9	0.526231	1	0.109447
PWY0-166	pyrimidine deoxyribonucleotides de novo biosynthesis	HumanCyc	13	12	0.991156	2	0.95206
PWY0-181	salvage pathways of pyrimidine deoxyribonucleotides	HumanCyc	5	4	0.518593	1	0.558392
PWY0-381	glycerol degradation I	HumanCyc	9	7	0.190955	7	0.153266
PWY3DJ-11281	sphingomyelin metabolism	HumanCyc	6	2	0.18603	2	0.110553
PWY3DJ-11470	sphingosine and sphingosine-1-phosphate metabolism	HumanCyc	6	4	0.986734	1	0.989548
PWY3DJ-12	ceramide biosynthesis	HumanCyc	5	2	0.403317	1	0.0734673
PWY3O-450	phosphatidylcholine biosynthesis I	HumanCyc	6	6	0.937186	2	0.836382
PWY4FS-6	phosphatidylethanolamine biosynthesis II	HumanCyc	6	2	0.950854	1	0.881608
PWY4FS-8	phosphatidylglycerol biosynthesis II	HumanCyc	15	12	0.82593	1	0.175477
PWY66-11	BMP Signalling Pathway	HumanCyc	16	8	0.253668	8	0.123417
PWY66-14	MAP kinase cascade	HumanCyc	6	5	0.615377	6	0.632864
PWY66-161	oxidative ethanol degradation II (MEOS)	HumanCyc	6	2	0.190854	2	0.347538
PWY66-162	oxidative ethanol degradation III	HumanCyc	7	2	0.38	3	0.453467
PWY66-201	nicotine degradation II	HumanCyc	12	5	0.562111	5	0.595276
PWY66-21	oxidative ethanol degradation I	HumanCyc	6	3	0.0377889	3	0.230251
PWY66-221	nicotine degradation III	HumanCyc	6	3	0.398894	3	0.400402
PWY66-4	cholesterol biosynthesis III (via desmosterol)	HumanCyc	13	6	0.447136	7	0.345628
PWY66-5	superpathway of cholesterol biosynthesis	HumanCyc	25	20	0.800905	1	0.734673
PWY6666-2	dopamine degradation	HumanCyc	5	1	0.260302	1	0.274673
PYRIDNUCSYN-PWY	NAD biosynthesis I (from aspartate)	HumanCyc	5	4	0.00211055	4	0.00864322
PYRUVDEHYD-PWY	acetyl-CoA biosynthesis (from pyruvate)	HumanCyc	6	2	0.365628	6	0.539296
SALVADEHYPOX-PWY	salvage pathways of adenine, hypoxanthine, and their nucleosides	HumanCyc	6	5	0.15005	5	0.298693
SER-GLYSYN-PWY	superpathway of serine and glycine biosynthesis I	HumanCyc	7	7	0.934171	7	0.834673
TCA-GLYOX-BYPASS	superpathway of glyoxylate bypass and TCA	HumanCyc	20	5	0.297085	7	0.305628
TRIGLSYN-PWY	triacylglycerol biosynthesis	HumanCyc	22	13	0.800101	1	0.232462
TRNA-CHARGING-PWY	tRNA charging pathway	HumanCyc	50	12	0.018995	32	0.0196985
TRYPTOPHAN-DEGRADATION-1	tryptophan degradation III (eukaryotic)	HumanCyc	9	7	0.768241	1	0.422613
TYRFUMCAT-PWY	tyrosine degradation I	HumanCyc	4	3	0.84392	3	0.852663
UDPNACETYLGALSYN-PWY	UDP-acetyl-D-glucosamine biosynthesis II	HumanCyc	5	3	0.626935	5	0.521809
VALDEG-PWY	valine degradation I	HumanCyc	14	8	0.452864	14	0.346332
